# Supplementary material for: A 17-molecule set as a predictor of complete response to neoadjuvant chemotherapy with docetaxel, cisplatin, and 5-fluorouracil in esophageal cancer
Source: PLoS One. 2017 Nov 14;12(11):e0188098. doi: 10.1371/journal.pone.0188098 (PMC5685591; doi:10.1371/journal.pone.0188098)
Supplement: S1 Table — Histopathologic response grade and response classification are summarized in this table. (XLSX) [file pone.0188098.s001.xlsx]

## Sheet: extracted 32 cases
Case No.	RNANo.	Histopathologic response grade	Classification
1	1	3	pCR
2	3	1a	Non-pCR
3	4	3	pCR
4	5	1a	Non-pCR
5	6	2	Non-pCR
6	7	3	pCR
7	8	1a	Non-pCR
8	9	2	Non-pCR
9	10	3	pCR
10	11	2	Non-pCR
11	12	3	pCR
12	14	2	Non-pCR
13	15	1b	Non-pCR
14	16	2	Non-pCR
15	17	3	pCR
16	18	1b	Non-pCR
17	19	1a	Non-pCR
18	20	1a	Non-pCR
19	21	1a	Non-pCR
20	22	1a	Non-pCR
21	24	3	pCR
22	25	0	Non-pCR
23	26	1a	Non-pCR
24	27	2	Non-pCR
25	28	2	Non-pCR
26	29	3	pCR
27	30	1b	Non-pCR
28	31	1b	Non-pCR
29	32	1b	Non-pCR
30	33	2	Non-pCR
31	34	1b	Non-pCR
32	35	3	pCR

## Sheet: validation　７ cases
Case No.	RNANo.	Histopathologic response grade	Classification
1	RNA36	1a	Non-pCR
2	RNA37	2	Non-pCR
3	RNA38	1a	Non-pCR
4	RNA39	2	Non-pCR
5	RNA41	1a	Non-pCR
6	RNA42	2	Non-pCR
7	RNA43	3	pCR
