# Supplementary material for: A 17-molecule set as a predictor of complete response to neoadjuvant chemotherapy with docetaxel, cisplatin, and 5-fluorouracil in esophageal cancer
Source: PLoS One. 2017 Nov 14;12(11):e0188098. doi: 10.1371/journal.pone.0188098 (PMC5685591; doi:10.1371/journal.pone.0188098)
Supplement: S2 Table — The expression of 1891 genes, which were observed significant differences between pCR group and non-pCR group, are shown in this table. (XLSX) [file pone.0188098.s002.xlsx]

## Sheet: expression p <0.05.txt
Agt-human	2_Log2FC	2_p
A_32_P120604	-0.53729	0.0436673
A_22_P00015397	-0.301841	0.0315069
A_23_P118246	0.536979	0.0340064
A_23_P213014	-0.935682	0.0136251
A_23_P98350	0.749513	0.0466621
A_23_P61580	-0.300109	0.0246291
A_22_P00001741	-0.40913	0.0206392
A_22_P00009100	-0.615516	0.0134077
A_32_P210252	-0.411021	0.049385
A_24_P332926	0.433036	0.0446698
A_23_P61447	-0.71966	0.0473257
A_22_P00013937	-0.575853	0.0449678
A_22_P00011599	-0.596301	0.0406087
A_32_P104746	-0.659486	0.0218755
A_23_P163306	-1.1996	0.0214248
A_23_P209269	0.394268	0.0378217
A_21_P0008791	-0.738762	0.0222168
A_22_P00005190	-0.406279	0.0304638
A_23_P171095	0.617332	0.0182001
A_22_P00011598	-1.18091	0.0105833
A_24_P102895	-0.268422	0.0437308
A_33_P3413384	-0.719878	0.0435631
A_23_P373799	-0.399885	0.0160972
A_22_P00003766	-0.469827	0.0231924
A_22_P00020217	-0.770203	0.000428385
A_21_P0009753	-1.04573	0.00698426
A_22_P00010716	-0.827911	0.00370951
A_22_P00001540	-0.488094	0.0220071
A_21_P0011925	-0.396534	0.0292344
A_24_P50245	0.873199	0.0397891
A_24_P88554	-0.481484	0.0248159
A_24_P253251	-0.807882	0.0303684
A_24_P343233	0.860943	0.0419242
A_33_P3355230	-0.641534	0.00368139
A_23_P57306	0.446685	0.038176
A_23_P78571	-0.558283	0.0195872
A_24_P134789	-0.441356	0.0311875
A_24_P345377	-0.437179	0.017466
A_23_P30020	-0.363672	0.0458588
A_23_P161076	0.586284	0.0490642
A_23_P24633	-0.326307	0.0438599
A_23_P53018	-0.401583	0.0387173
A_33_P3333364	-1.43435	0.0174021
A_21_P0012487	0.67531	0.0480631
A_23_P166306	1.19043	0.04079
A_23_P80032	0.896687	0.00483624
A_23_P369641	-0.759174	0.00787981
A_23_P170901	-0.809642	0.00294059
A_21_P0005906	1.02459	0.0466201
A_23_P329924	-0.559091	0.0197443
A_33_P3275422	-0.401709	0.0225088
A_21_P0001643	-0.405879	0.0340313
A_22_P00018189	-2.921	0.0360193
A_23_P16139	0.517479	0.00772765
A_33_P3316555	-0.406403	0.0224709
A_33_P3390950	-0.343334	0.0298693
A_33_P3229083	0.347914	0.0495144
A_33_P3333045	-1.0302	0.0462943
A_24_P7121	-0.874335	0.00692151
A_23_P422724	-0.789667	0.00804586
A_33_P3382086	-0.742073	0.0442191
A_22_P00011461	2.77574	0.0325295
A_21_P0011033	-0.503361	0.0388595
A_33_P3214705	0.463628	0.0425478
A_23_P69452	0.446284	0.00876121
A_23_P112159	0.507668	0.0407036
A_33_P3261625	0.329449	0.0395487
A_32_P129669	-0.316101	0.0250387
A_23_P52147	-0.280791	0.0272776
A_23_P300150	1.16026	0.00100216
A_23_P120335	-0.395705	0.0112671
A_33_P3235147	1.1475	0.0160808
A_23_P111481	0.271759	0.0424878
A_33_P3371224	-0.689755	0.0264247
A_23_P11652	0.553729	0.0284176
A_23_P213661	-0.424934	0.0177174
A_23_P4294	0.507946	0.00275047
A_33_P3313652	-0.494257	0.0469108
A_22_P00009265	-0.626568	0.0232602
A_33_P3359748	-0.379109	0.0492581
A_22_P00005979	-0.570347	0.0174321
A_23_P27239	-0.809408	0.0343308
A_33_P3291279	0.44338	0.0455208
A_33_P3323453	-0.626088	0.0400512
A_24_P226008	-1.21842	0.0135516
A_33_P3372727	-1.00246	0.0112029
A_23_P139558	0.341754	0.0406582
A_33_P3333360	-0.207757	0.0348168
A_23_P100654	-0.342371	0.0211888
A_19_P00811264	-0.371548	0.0195304
A_22_P00006006	-0.924442	0.00443188
A_21_P0013089	-1.20781	0.0130868
A_33_P3334791	-0.86984	0.0403085
A_21_P0009665	-0.571721	0.00299535
A_23_P212639	0.368954	0.0316117
A_33_P3336387	-0.585799	0.0255801
A_23_P135326	0.40336	0.0321381
A_24_P21887	-0.410589	0.0265786
A_24_P230938	0.977925	0.00946093
A_33_P3243394	1.0077	0.013551
A_33_P3298980	-0.726158	0.0178403
A_23_P71415	0.648413	0.0447705
A_32_P178945	-0.660266	0.0164796
A_22_P00003944	-1.36047	0.0185159
A_23_P215566	0.53066	0.0338479
A_33_P3251421	0.742827	0.00609671
A_33_P3299220	-1.30363	0.0225137
A_22_P00021960	-0.473959	0.00817092
A_21_P0003278	-0.242336	0.0308007
A_33_P3269844	-0.298266	0.0462029
A_22_P00012856	-1.1489	0.0315441
A_32_P356316	1.10772	0.0458605
A_33_P3312182	-1.08646	0.0142607
A_21_P0013050	0.371741	0.042041
A_33_P3417305	0.728679	0.00876333
A_22_P00007297	-0.721731	0.011768
A_23_P106835	-0.348153	0.0144912
A_22_P00006379	-0.482224	0.0291736
A_33_P3267150	-1.88031	0.0378758
A_22_P00002486	-0.311642	0.0232976
A_23_P408830	0.409273	0.0258272
A_24_P184445	-0.514925	0.00335039
A_23_P31873	-1.18112	0.0375096
A_19_P00321577	-0.456297	0.0489318
A_24_P222911	0.338694	0.0156679
A_33_P3284596	-0.630939	0.0333657
A_22_P00019143	-1.38093	0.0109764
A_33_P3228252	0.693201	0.0334766
A_21_P0014912	-1.61287	0.0216065
A_32_P54553	-0.97767	0.00181737
A_21_P0013934	-0.620186	0.0236928
A_33_P3237729	1.04361	0.0332413
A_22_P00021770	-1.42648	0.0358546
A_33_P3229012	-0.27206	0.0314244
A_22_P00021258	0.82602	0.0125999
A_33_P3292844	-0.333171	0.0366307
A_19_P00803472	-0.239259	0.0307068
A_33_P3248967	-0.482652	0.0399904
A_23_P37910	-0.719657	0.029405
A_33_P3320888	-0.437898	0.0172072
A_22_P00010877	-0.449438	0.0311126
A_33_P3279241	2.05064	0.0247228
A_23_P18490	-0.681645	0.036968
A_21_P0000679	0.519954	0.0288028
A_23_P154894	-1.43054	0.0495045
A_21_P0014400	0.648164	0.0266852
A_33_P3861706	-0.697029	0.00344674
A_23_P93258	0.479478	0.033663
A_21_P0011401	-0.527779	0.0407024
A_24_P3249	0.487869	0.0274005
A_33_P3308387	-0.301495	0.0203504
A_21_P0009752	-0.950785	0.0219012
A_23_P37359	-0.678549	0.0470743
A_21_P0014911	-0.799371	0.049824
A_21_P0013100	0.360191	0.0423785
A_23_P122531	0.522964	0.0192573
A_23_P127911	-0.603427	0.0417612
A_33_P3231120	0.980492	0.0011255
A_24_P107336	-0.403809	0.0337899
A_33_P3322283	-0.458887	0.0440479
A_32_P420009	-0.639106	0.0215504
A_23_P105691	-2.18168	0.0181083
A_33_P3311170	-0.192202	0.0200463
A_21_P0002228	-0.48955	0.042734
A_23_P162589	-0.528662	0.0306013
A_33_P3842886	-0.444437	0.0375736
A_33_P3364060	-0.53158	0.0489724
A_22_P00006419	-0.363764	0.024865
A_22_P00005311	-0.623898	0.00215267
A_23_P354297	0.547423	0.00856214
A_33_P3275199	-0.591376	0.030049
A_21_P0006871	-0.79144	0.0174549
A_32_P229618	-1.14879	0.0126529
A_24_P76854	-0.411064	0.0407476
A_22_P00014047	-0.426742	0.0329084
A_24_P23951	-0.440952	0.0409363
A_24_P229871	-0.927683	0.0464825
A_33_P3362886	0.677251	0.0147914
A_23_P80008	-0.369615	0.0252617
A_21_P0011106	-0.298544	0.00805554
A_33_P3305749	1.05119	0.00150104
A_23_P105900	-0.643677	0.0335569
A_23_P414308	0.408081	0.0460973
A_33_P3809606	0.835557	0.0339388
A_22_P00008452	2.77549	0.0307709
A_33_P3250671	0.761341	0.0248512
A_33_P3244283	1.26598	0.00152387
A_23_P147822	-1.14916	0.0189766
A_21_P0011774	-0.730912	0.0127182
A_23_P22915	0.316969	0.037519
A_21_P0011014	-0.859034	0.013102
A_33_P3376075	-0.405031	0.00346853
A_33_P3357879	-0.31883	0.0149611
A_22_P00005124	-0.257564	0.0254728
A_21_P0005111	-0.617635	0.0436632
A_33_P3251430	0.572507	0.0495075
A_33_P3393684	-1.68109	0.0337057
A_23_P111240	-0.757964	0.00503915
A_24_P901986	0.915505	0.0490947
A_23_P85392	-0.621412	0.0333152
A_23_P12079	0.361043	0.0221537
A_33_P3334688	-0.962128	0.0344502
A_33_P3211679	-0.426819	0.0254994
A_23_P252641	0.918649	0.0236465
A_21_P0002492	0.686167	0.0050149
A_23_P160546	-1.25269	0.0486091
A_22_P00014366	-0.553491	0.0242946
A_22_P00024394	-0.451784	0.0491868
A_22_P00024791	-0.456743	0.0380583
A_23_P53176	-0.798903	0.0421285
A_33_P3372044	-1.08931	0.0473344
A_24_P35478	-0.492457	0.0232645
A_23_P53198	-0.893303	0.0342964
A_23_P115861	-0.522271	0.0380866
A_19_P00315936	-1.26989	0.00688331
A_23_P23669	-1.02327	0.0118473
A_33_P3275998	0.350268	0.0426982
A_21_P0002566	-0.747829	0.00487836
A_23_P346982	-0.305828	0.0320285
A_33_P3395876	-0.457433	0.00950438
A_22_P00017514	0.497262	0.0249587
A_33_P3381378	-3.20474	0.00109705
A_23_P128817	-0.438061	0.0496447
A_33_P3379669	-0.751015	0.00222485
A_21_P0000610	-0.415918	0.0171687
A_33_P3379967	0.901961	0.0120988
A_23_P363174	0.749318	0.0403215
A_21_P0008829	-0.333467	0.0182832
A_33_P3288135	-0.448402	0.0374592
A_33_P3222653	1.41496	0.0367958
A_33_P3350074	0.363252	0.00971275
A_23_P431330	-0.595595	0.0433077
A_21_P0012138	-0.620185	0.0330975
A_33_P3828101	1.46042	0.0425667
A_32_P93328	-0.242127	0.026121
A_24_P337419	0.649433	0.0122696
A_33_P3751889	-0.574873	0.0399641
A_33_P3409620	-0.777813	0.00776686
A_21_P0003241	-0.429493	0.0116496
A_23_P25069	1.59688	0.0225243
A_22_P00009356	-0.323814	0.0392222
A_33_P3265945	-0.478594	0.0278181
A_23_P166400	0.484591	0.0414078
A_33_P3258801	-2.75207	0.0476752
A_24_P8220	-0.567622	0.0280841
A_22_P00003816	-0.392796	0.00123643
A_23_P400515	-0.378396	0.0413222
A_23_P103361	0.755115	0.0106388
A_33_P3307535	3.10325	0.0272818
A_33_P3339531	-0.934507	0.0360758
A_23_P166135	0.414502	0.0460125
A_33_P3217495	-0.398597	0.00961941
A_33_P3413597	-0.474	0.0105113
A_22_P00022583	-0.388727	0.0276201
A_33_P3322589	0.620001	0.0363084
A_22_P00020165	2.60189	0.040573
A_23_P148255	2.02496	0.00855237
A_33_P6817530	0.630718	0.013221
A_22_P00010277	-0.788966	0.0202171
A_23_P136405	0.729096	0.021899
A_33_P3293753	-0.415712	0.0335965
A_33_P3229477	-0.829866	0.0318661
A_23_P150365	-0.725149	0.025536
A_23_P142849	-0.639192	0.0126012
A_33_P3253528	-0.494899	0.0326131
A_33_P3360216	0.606132	0.0121681
A_22_P00013783	-0.526845	0.00173816
A_23_P372771	-0.639706	0.0201868
A_22_P00017749	0.35304	0.0142331
A_33_P3215193	-0.496722	0.00474524
A_32_P189790	0.802769	0.00401337
A_23_P111361	1.59395	0.00324489
A_23_P211973	0.69438	0.010833
A_22_P00015349	-0.706009	0.0297184
A_33_P3354464	0.89714	0.0422524
A_33_P3261648	1.03521	0.0202963
A_33_P3277178	-0.58132	0.0154108
A_22_P00005174	-0.376167	0.0334139
A_21_P0000674	-0.876287	0.017048
A_22_P00000429	-0.384623	0.00156822
A_24_P346762	-0.727987	0.0211166
A_23_P26557	0.702806	0.0292848
A_22_P00013445	-0.672035	0.0146262
A_33_P3415663	-0.806645	0.0142307
A_32_P191262	-0.859234	0.011419
A_22_P00018322	-0.284107	0.0189182
A_23_P13604	-0.395623	0.0293307
A_23_P349083	-0.82123	0.0336568
A_33_P3225086	-0.281111	0.0221917
A_23_P133375	-0.475741	0.049667
A_33_P3247342	-0.541893	0.0364315
A_21_P0011293	-1.03864	0.0357564
A_23_P314805	1.2614	0.0181136
A_21_P0001171	-0.4236	0.0122923
A_21_P0013078	0.358236	0.0493336
A_23_P80902	0.41051	0.032231
A_33_P3389638	-0.41032	0.041116
A_19_P00325336	-0.629843	0.00606964
A_23_P109026	-1.08201	0.0186493
A_33_P3366484	-0.842385	0.0402419
A_23_P63660	-0.574889	0.0413328
A_33_P3353051	0.545726	0.0166903
A_23_P127495	-1.73892	0.0207022
A_21_P0002256	-0.444294	0.0448107
A_23_P258912	-0.677104	0.0276183
A_19_P00324399	0.602121	0.0488063
A_21_P0010091	-1.15295	0.000346594
A_24_P301547	0.619712	0.0206966
A_23_P329016	0.365936	0.00714643
A_33_P3376971	-0.65668	0.0494165
A_23_P60499	-0.331062	0.0497058
A_22_P00004149	-0.527312	0.00211784
A_32_P221452	-0.522491	0.010082
A_33_P3384462	-1.20544	0.0138403
A_24_P186216	-0.419601	0.0486879
A_33_P3222341	0.536057	0.00960988
A_23_P29282	0.649594	0.0357894
A_23_P64173	-0.230965	0.018993
A_33_P3233150	-0.437523	0.0312344
A_21_P0014496	-0.485519	0.0250961
A_33_P3290124	-0.226477	0.0391305
A_33_P3326553	-0.229434	0.0351829
A_32_P52153	1.44074	0.0323582
A_21_P0009754	-0.981273	0.013551
A_33_P3382595	0.472276	0.0191955
A_23_P8416	-0.681862	0.0179746
A_32_P180958	-0.581778	0.0421829
A_23_P81121	0.300617	0.0398725
A_23_P82351	-0.403586	0.0234352
A_21_P0007163	-0.404046	0.0194919
A_23_P121795	-0.973968	0.0497605
A_23_P78526	-0.566752	0.0390654
A_22_P00016518	-0.560253	0.00971445
A_22_P00009748	-0.55031	0.0267638
A_21_P0014665	-0.879773	0.0213443
A_19_P00316547	-0.68767	0.0163746
A_33_P3356792	-0.410854	0.0294771
A_33_P3311653	-0.734253	0.0426811
A_33_P3232294	-0.635439	0.0277708
A_24_P8371	-1.53165	0.0129701
A_23_P56734	-0.800297	0.00494636
A_22_P00002775	-0.822254	0.0207871
A_32_P538017	-0.499698	0.0271222
A_23_P23765	0.479832	0.0357941
A_22_P00012464	-0.363096	0.0482295
A_33_P3256848	-0.427048	0.0363128
A_33_P3231572	-0.231166	0.0287065
A_23_P141965	0.69389	0.0123255
A_23_P303891	-0.672005	0.0380708
A_32_P101301	0.308455	0.0404409
A_33_P3415207	0.425629	0.0476031
A_19_P00320362	-0.49409	0.0331409
A_21_P0004507	0.883931	0.0261519
A_33_P3312790	-0.287424	0.0180135
A_33_P3374210	0.559396	0.0248242
A_22_P00004693	-0.814456	0.0118053
A_23_P340019	0.694207	0.0495804
A_33_P3301970	-0.647904	0.00253164
A_33_P3244951	0.436485	0.0329775
A_33_P3240318	-0.919179	0.0184487
A_22_P00007364	0.902083	0.00402824
A_33_P7314857	-0.387094	0.0442246
A_22_P00009038	0.557951	0.0331665
A_33_P3335576	-0.644373	0.0230639
A_33_P3264746	-0.40946	0.00803726
A_23_P120048	-0.635008	0.00442696
A_23_P137856	-1.2705	0.0450155
A_24_P942370	0.533612	0.0246713
A_33_P3255404	-1.10222	0.00876279
A_22_P00015769	-0.601018	0.0284227
A_21_P0006579	-0.758908	0.018516
A_23_P5131	0.981937	0.0419562
A_33_P3337272	0.602771	0.0246154
A_23_P154771	-0.446726	0.041333
A_23_P56680	-0.394376	0.0342891
A_23_P325625	0.641543	0.0479061
A_33_P3312802	-0.356296	0.0473889
A_32_P29965	3.81596	0.0353311
A_33_P3330404	-1.24011	0.0323784
A_21_P0007581	1.10328	0.049441
A_23_P26522	-0.454	0.0404392
A_33_P3339397	-0.673694	0.0475229
A_22_P00001044	-0.494096	0.0290928
A_22_P00022557	-0.401255	0.038349
A_32_P36942	-0.476324	0.0443133
A_22_P00000379	-0.31896	0.0308452
A_24_P272845	-0.828095	0.016259
A_33_P3300092	-0.752612	0.0470374
A_33_P3296871	-0.401295	0.0364828
A_33_P3365392	-0.444645	0.0128267
A_21_P0014467	-1.06531	0.0425912
A_23_P163467	-1.27593	0.0257565
A_33_P3542801	-0.66758	0.0473035
A_22_P00005228	3.51647	0.017157
A_33_P3362371	-0.568317	0.0390762
A_22_P00002388	-0.326953	0.0259414
A_33_P3391536	-0.453296	0.00899067
A_23_P56127	0.455458	0.00408058
A_23_P212617	0.851607	0.048644
A_23_P339053	0.607271	0.0313849
A_24_P134816	-0.622244	0.0124114
A_22_P00003884	-0.422397	0.0195838
A_24_P173754	-0.391356	0.026989
A_21_P0000250	0.447929	0.0362711
A_33_P3293888	1.11157	0.026017
A_22_P00001467	-1.50186	0.0346073
A_33_P3461039	-0.769987	0.0195412
A_21_P0004085	1.94983	0.0157682
A_33_P3229122	0.515589	0.0195554
A_19_P00319829	-0.911281	0.00734987
A_23_P7697	-0.427047	0.0167366
A_19_P00320664	0.341797	0.0493592
A_33_P3608210	1.50769	0.00640809
A_21_P0002497	-0.732176	0.000166023
A_33_P3357651	-0.315185	0.0429571
A_33_P3252146	-0.523115	0.0378984
A_23_P142310	-0.665122	0.0372036
A_22_P00003762	-0.392297	0.0236764
A_23_P122579	0.292017	0.0357963
A_21_P0011702	-0.274953	0.00820949
A_19_P00322357	-0.24843	0.0313044
A_23_P102202	0.579011	0.0256225
A_22_P00018545	-0.69948	0.0336395
A_33_P3272140	-0.281929	0.0448702
A_33_P3394347	-0.267993	0.0105684
A_33_P3225096	-0.801299	0.000906409
A_22_P00021787	-0.263089	0.0225489
A_23_P93938	-0.81248	0.025038
A_22_P00014659	-0.39909	0.0182835
A_23_P200310	0.661507	0.0052568
A_22_P00016721	-0.58283	0.000767568
A_23_P41854	-1.11205	0.0429527
A_24_P168398	0.989026	0.0283137
A_19_P00316933	-0.444335	0.0131441
A_21_P0013349	-0.727048	0.00925463
A_22_P00002152	-1.37326	0.0466232
A_24_P381494	-0.555436	0.0129623
A_22_P00004728	-1.22146	0.0126655
A_33_P3271599	-0.620145	0.0401862
A_21_P0011403	-0.769607	0.0108519
A_22_P00016784	-0.844376	0.017756
A_32_P160883	-0.282814	0.0482347
A_33_P3227225	0.722948	0.0052698
A_23_P428640	-0.756756	0.016018
A_33_P3315268	-2.39651	0.0139934
A_23_P72668	-1.08111	0.0369914
A_33_P3309799	-0.461342	0.0202523
A_33_P3221761	-0.388592	0.0199183
A_33_P3314511	-0.976791	0.00570447
A_33_P3232214	-0.621869	0.0274647
A_22_P00021105	-0.187941	0.0350393
A_23_P101642	1.19171	0.0331029
A_24_P386622	-0.564312	0.00351087
A_22_P00004627	-0.406235	0.00372357
A_24_P418044	0.369373	0.0463279
A_23_P30956	-0.290335	0.046859
A_22_P00025022	-0.485642	0.0100605
A_23_P158318	1.65214	0.0359528
A_24_P136161	0.313883	0.043402
A_23_P311875	0.623127	0.0206411
A_33_P6703419	-0.530866	0.0151241
A_33_P3309501	-0.368223	0.00226297
A_23_P343261	1.24311	0.0443444
A_33_P3314441	-0.72172	0.0104327
A_24_P257348	-0.435016	0.0425424
A_33_P3317628	-0.826744	0.0455018
A_33_P3390032	-0.405511	0.0471218
A_33_P3358977	0.518433	0.0296273
A_33_P3384871	0.692167	0.00913609
A_23_P205768	0.62373	0.0331981
A_24_P318897	-0.62474	0.0168691
A_32_P219660	-3.72376	0.0139172
A_21_P0004848	3.11472	0.0341545
A_21_P0010942	-2.51767	0.0276497
A_23_P342751	-0.425832	0.00956787
A_22_P00023263	-0.382295	0.0294971
A_23_P27315	0.811668	0.0272814
A_24_P177964	-0.561606	0.0161554
A_32_P183904	0.807495	0.0314857
A_23_P35414	-2.15345	0.0307458
A_33_P3373437	-0.654877	0.0347714
A_22_P00023585	-0.419682	0.0403125
A_33_P3243429	-0.302553	0.00971946
A_22_P00009227	-0.989967	0.0497613
A_22_P00020701	-1.06024	0.0168717
A_33_P3401295	-3.26599	0.0265388
A_24_P285501	-0.627063	0.00647031
A_19_P00318559	-3.08268	0.017512
A_21_P0006522	-0.443357	0.0146757
A_33_P3494875	-0.504213	0.0384116
A_22_P00002461	-0.458683	0.0429243
A_24_P393844	0.407672	0.000409584
A_33_P3394021	-0.420568	0.00023634
A_33_P3361442	-0.363277	0.0452406
A_22_P00000907	-0.402535	0.0371445
A_23_P21838	-0.522615	0.0362323
A_23_P146294	0.844678	0.037067
A_33_P3397433	-0.588094	0.0153591
A_21_P0001969	-0.833203	0.0274628
A_33_P3238157	-0.485345	0.0411157
A_21_P0010462	-0.956631	0.00180621
A_23_P162288	-1.71894	0.00917032
A_32_P73045	-0.412741	0.0263234
A_21_P0006346	-1.57556	0.0211632
A_23_P142714	-0.384649	0.00309314
A_23_P108657	-0.439207	0.0313567
A_24_P417007	-0.32107	0.0114229
A_33_P3237552	-0.786538	0.00895139
A_23_P71300	-0.461723	0.028486
A_33_P3374030	-0.559682	0.0481174
A_21_P0000291	0.565236	0.0277541
A_23_P154585	-0.648513	0.00341153
A_21_P0005605	-0.578837	0.0110972
A_21_P0014751	-0.376156	0.0383402
A_22_P00012777	2.91749	0.0413157
A_33_P3322654	-0.38493	0.0429996
A_24_P252846	-0.396784	0.0257689
A_33_P3577120	-0.235453	0.0300123
A_33_P3261877	-0.1564	0.0468861
A_22_P00004265	-0.291437	0.0252082
A_23_P17695	-0.683292	0.0477489
A_33_P3300680	-0.244774	0.0127845
A_33_P3502311	-0.406211	0.0307729
A_23_P62335	-0.613808	0.0244441
A_21_P0010098	-0.255229	0.0433626
A_33_P3337259	-0.244771	0.049478
A_23_P152272	0.376495	0.021274
A_24_P137582	-0.349781	0.0319144
A_33_P3326530	0.353866	0.0175091
A_21_P0012967	-0.435048	0.044194
A_23_P343366	-1.11932	0.0249775
A_24_P273413	0.313347	0.0463667
A_23_P126803	-0.255316	0.00829477
A_23_P62907	-0.43347	0.0442234
A_21_P0003756	-1.42969	0.00344071
A_33_P3410849	-0.355686	0.0267783
A_33_P3807062	0.459215	0.0440574
A_22_P00012869	0.405116	0.0258573
A_21_P0011149	-0.22902	0.0324782
A_24_P51061	0.961764	0.0249334
A_23_P432591	-0.60722	0.0497334
A_22_P00014542	-0.691145	0.0192706
A_23_P137484	3.23071	0.0196353
A_33_P3381183	-1.37446	0.0111401
A_23_P61050	-0.627682	0.0278109
A_24_P377225	-0.52545	0.0498685
A_21_P0010501	-0.580509	0.0184122
A_23_P217098	-0.468621	0.0405639
A_22_P00006907	-0.324382	0.0184491
A_33_P3420053	-1.07402	0.00244871
A_33_P3226050	-1.11064	0.0232197
A_22_P00008113	-0.494962	0.0258783
A_22_P00004376	-0.574776	0.0102272
A_24_P237586	-1.63424	0.00431928
A_22_P00004907	1.55351	0.0159909
A_23_P165007	-0.568594	0.0138774
A_23_P70020	-0.465905	0.0304854
A_32_P117354	-0.882266	0.0324534
A_33_P3350634	0.469125	0.0291598
A_33_P3319502	0.49424	0.0217667
A_33_P3277097	-0.685071	0.0100228
A_33_P3298771	-0.64579	0.0278473
A_23_P347048	0.606556	0.0284633
A_33_P3216570	-1.19597	0.00797225
A_23_P128993	0.961292	0.0359682
A_22_P00014820	0.668226	0.0126482
A_23_P157283	0.356505	0.0105707
A_33_P3317761	-0.924475	0.0345667
A_21_P0000280	0.469255	0.0191414
A_23_P64854	-1.90743	0.0449436
A_33_P3406281	-0.320755	0.00813744
A_24_P237613	0.770213	0.0121903
A_22_P00006414	-1.584	0.00123944
A_23_P368794	1.2226	0.0045969
A_21_P0001544	-1.05759	0.048315
A_21_P0013802	-0.421961	0.0121721
A_21_P0014273	-0.541248	0.0275099
A_22_P00005231	2.88584	0.0433334
A_33_P3234849	0.923566	0.0171588
A_33_P3311458	-0.556897	0.0246149
A_23_P342825	-0.350256	0.0342346
A_23_P46903	-0.41481	0.0444526
A_33_P3302791	-0.661476	0.0379975
A_23_P424734	-0.337135	0.0369205
A_21_P0008390	1.87526	0.0214361
A_24_P943113	-0.645959	0.0308197
A_33_P3378785	-0.215628	0.0380199
A_24_P302574	-0.402116	0.0341967
A_22_P00002576	-0.565336	0.00107434
A_21_P0014853	-0.382506	0.0211934
A_33_P3211793	-0.961898	0.0160058
A_23_P208302	-1.76059	0.0385422
A_24_P93741	-0.398525	0.0202264
A_33_P3414574	-0.594304	0.0069475
A_23_P129695	-0.970249	0.0344618
A_32_P29118	1.50933	0.00995598
A_33_P3377994	-0.37788	0.0305685
A_21_P0007034	-0.609958	0.0123666
A_21_P0004989	-0.238008	0.0250442
A_21_P0008329	-0.269568	0.0184326
A_23_P170453	-0.428491	0.0455181
A_23_P133585	-0.606716	0.0485951
A_33_P3235891	-0.336084	0.0450623
A_24_P206343	0.482045	0.0296246
A_33_P3290714	-0.821809	0.0144055
A_24_P21715	0.433746	0.0184939
A_33_P3312519	-2.32383	0.00803749
A_23_P217712	-0.500009	0.0179747
A_23_P376096	-0.446023	0.0313414
A_24_P397515	0.491514	0.00502968
A_33_P3273233	-0.411813	0.0367148
A_22_P00012929	-0.25334	0.02824
A_33_P3333677	-0.413251	0.0443657
A_33_P3231428	-1.92361	0.0295378
A_22_P00000258	-0.501402	0.0394153
A_19_P00316396	1.28622	0.0338886
A_21_P0009990	-0.397241	0.0358235
A_22_P00010966	-1.41042	0.00290676
A_22_P00018345	-0.316768	0.0207157
A_33_P3222664	-0.347311	0.0290386
A_23_P154345	-0.697333	0.0226822
A_22_P00001709	-0.405418	0.0475525
A_24_P256155	-0.40986	0.0464541
A_22_P00022693	-0.516292	0.0481171
A_21_P0013646	-0.760324	0.028035
A_24_P121271	0.2537	0.0388483
A_21_P0009329	0.861283	0.0127043
A_22_P00015081	-0.36263	0.0226866
A_24_P206758	-0.437874	0.0190175
A_21_P0003658	-0.293809	0.0409109
A_33_P3430391	-0.283342	0.00896173
A_21_P0009971	-1.05106	0.00248989
A_21_P0005720	-0.464187	0.0272196
A_33_P3299590	0.53508	0.0139221
A_24_P116351	0.329845	0.0382412
A_23_P212830	-0.850348	0.0338176
A_23_P41765	0.674799	0.0103027
A_23_P419107	-0.848007	0.00647014
A_33_P3354646	-0.406852	0.00339906
A_23_P130488	-0.52546	0.0143893
A_33_P3236310	-0.496723	0.0467173
A_23_P218086	-0.645081	0.02404
A_23_P29005	0.759654	0.0116263
A_23_P103617	-1.03586	0.0324076
A_23_P156620	0.37188	0.0434651
A_22_P00014799	-0.239563	0.0397731
A_21_P0010438	2.32885	0.00111235
A_22_P00005940	-0.800336	0.0015132
A_33_P3308101	-0.331294	0.0185076
A_23_P357185	-0.20887	0.0318726
A_22_P00014168	-0.810088	0.0486103
A_22_P00001276	-0.294514	0.047293
A_24_P937790	-0.284715	0.0446886
A_21_P0010867	-1.07576	0.00757499
A_22_P00016681	-0.267789	0.0284494
A_33_P3397693	-0.580611	0.00885157
A_22_P00010375	-0.704202	0.00474641
A_23_P382705	-0.551051	0.0244086
A_33_P3236133	-0.390669	0.0140669
A_23_P897	-1.69839	0.0200731
A_19_P00803850	-0.272055	0.0320909
A_32_P15544	0.883447	0.0301955
A_23_P17021	-0.565212	0.0365374
A_33_P3299170	0.311216	0.0429177
A_23_P162982	-0.441656	0.0302571
A_33_P3408244	-0.386338	0.0458067
A_22_P00023569	-1.30956	0.0451948
A_33_P3224867	-0.441555	0.02755
A_33_P3384502	-0.725622	0.0419252
A_32_P18159	-0.389454	0.0271499
A_22_P00010189	-0.607818	0.0167105
A_23_P104741	1.63861	0.0413516
A_24_P225719	-0.485979	0.00476195
A_33_P3248586	-0.277762	0.0171221
A_19_P00808072	-0.267273	0.0473879
A_23_P62188	-1.14112	0.00977346
A_24_P97342	-0.900489	0.0174125
A_21_P0001364	-0.310865	0.0359728
A_23_P83234	0.333689	0.0270031
A_23_P31721	0.818174	0.000406104
A_23_P200199	0.472273	0.00497199
A_23_P59005	0.561795	0.0141221
A_22_P00001179	-0.250287	0.0409202
A_23_P321855	-0.242056	0.0462825
A_33_P3713357	1.13004	0.0186703
A_23_P418083	0.750987	0.0277304
A_21_P0006240	-1.09476	0.00871437
A_23_P213431	-0.463872	0.0417398
A_19_P00801279	0.872064	0.000111012
A_33_P3376551	-1.22603	0.0365287
A_33_P3381235	-0.462325	0.0275971
A_22_P00002593	-1.19564	0.0471785
A_21_P0000409	1.02411	0.0262942
A_33_P3221568	-0.567565	0.0345852
A_22_P00015533	-0.394427	0.0431754
A_22_P00019271	-0.184143	0.0433162
A_33_P3245290	-0.895022	0.0148869
A_33_P3265180	-0.406525	0.00549979
A_23_P48835	0.759474	0.0233032
A_32_P224666	-0.287902	0.0447546
A_33_P3405848	-0.731379	0.0224181
A_33_P3370284	-0.340047	0.04682
A_24_P3045	-0.395406	0.0489804
A_33_P3227703	-0.431014	0.0286241
A_23_P206724	-1.01128	0.0323748
A_23_P8108	0.987397	0.0388165
A_33_P3243500	-0.572428	0.00753776
A_23_P88134	-0.419136	0.0352237
A_21_P0006147	-0.334037	0.0239033
A_23_P112187	-0.366265	0.02706
A_21_P0011458	-1.55292	0.0142476
A_21_P0011477	-0.911498	0.0303864
A_33_P3349495	-0.419925	0.000382859
A_33_P3519223	-0.677349	0.00853469
A_32_P351968	0.942075	0.0320867
A_33_P3211809	-0.859539	0.0137419
A_23_P502654	-0.939304	0.0234546
A_23_P14564	0.665336	0.0449043
A_22_P00022246	-0.315334	0.0451218
A_21_P0001338	-1.64488	0.017724
A_33_P3256105	-0.355897	0.0474606
A_24_P135444	-0.587786	0.0181306
A_33_P3398564	-0.626454	0.0173672
A_33_P3294217	-0.337883	0.0319709
A_24_P385280	-0.94429	0.0236099
A_19_P00319337	-0.656923	0.00725181
A_24_P138022	0.542659	0.0220176
A_23_P45099	1.39022	0.0240917
A_21_P0007739	-0.394499	0.0489145
A_33_P3304688	-0.532285	0.00480238
A_32_P234827	0.279783	0.0413962
A_24_P929754	-0.941721	0.0325692
A_22_P00018346	-0.428053	0.0416405
A_21_P0001433	-0.436557	0.0406643
A_21_P0012074	-0.455731	0.0218218
A_22_P00006435	-0.850889	0.045587
A_23_P68610	0.477317	0.0382301
A_22_P00003963	-1.89885	0.013538
A_21_P0007464	-0.405231	0.049193
A_23_P28068	0.4878	0.0372302
A_33_P3312030	-0.386252	0.0196242
A_33_P3232965	-0.810367	0.0434242
A_22_P00019338	-0.617757	0.0324351
A_21_P0000094	-0.395701	0.0128465
A_24_P193592	0.39977	0.0330853
A_21_P0013894	-0.505538	0.0474006
A_22_P00014782	-0.854884	0.00815554
A_22_P00017350	0.465534	0.0283402
A_24_P126181	0.468937	0.0242578
A_22_P00017310	-0.657553	0.0294029
A_24_P33461	-0.473134	0.00915533
A_21_P0002177	0.447597	0.00554063
A_19_P00320067	-1.74888	8.01487e-05
A_23_P111000	0.754999	0.0244875
A_22_P00005052	-1.412	0.0472477
A_22_P00000891	-0.292888	0.0459125
A_21_P0000641	-0.532272	0.011652
A_24_P5550	-1.01376	0.0259205
A_33_P3330503	-0.639128	0.013069
A_21_P0007780	-2.27448	0.0318374
A_24_P244470	0.782854	0.0440509
A_33_P3232523	-1.40873	0.0163186
A_33_P3298267	-0.426764	0.0181788
A_33_P6461662	-0.383207	0.0483696
A_22_P00022929	-0.402734	0.0358794
A_21_P0000880	-1.07991	0.0017319
A_23_P100386	-1.07397	0.000900323
A_33_P3406927	0.547298	0.00233901
A_33_P3422404	0.533733	0.0188093
A_33_P3339820	0.739411	0.0220664
A_33_P3289207	-0.334563	0.0258091
A_22_P00003387	-0.330107	0.0377436
A_22_P00005359	-0.418887	0.0391854
A_33_P3359724	-0.596069	0.00170389
A_33_P3235132	-0.298921	0.00958492
A_33_P3256773	0.590195	0.0258292
A_22_P00012953	-0.585511	0.0205702
A_22_P00013447	-0.783685	0.00953099
A_24_P368943	-0.324637	0.0382779
A_23_P40078	0.563728	0.0271771
A_21_P0001254	-0.97042	0.0249071
A_33_P3305418	-0.471756	0.0429705
A_23_P162766	-0.694363	0.0172566
A_22_P00020086	1.06368	5.1126e-05
A_33_P3374623	-0.89201	0.0307148
A_22_P00021143	-0.515306	0.0135547
A_19_P00322096	-0.332929	0.0121883
A_24_P366566	-0.768362	0.00325878
A_22_P00004110	-0.470742	0.028825
A_21_P0005210	-2.46565	0.0223002
A_23_P144384	-0.55044	0.0491206
A_22_P00015597	-0.856794	0.00985432
A_21_P0004992	-0.32659	0.00974537
A_24_P256337	0.359792	0.0410102
A_22_P00018132	-0.344761	0.0329911
A_23_P18452	1.30899	0.0316875
A_33_P3336700	-0.884246	0.0457908
A_22_P00022287	-0.757081	0.0463012
A_32_P44453	-0.969105	0.0408472
A_23_P252642	0.963854	0.0228692
A_24_P405960	0.785091	0.00605375
A_22_P00016664	0.714883	0.00986622
A_24_P18917	-0.438681	0.0247383
A_21_P0007825	-0.992855	0.0214982
A_23_P4572	-0.305365	0.0314587
A_22_P00012932	0.950381	0.00966148
A_23_P96833	-0.443763	0.027545
A_22_P00015267	-0.793541	0.00281942
A_22_P00012752	-0.562579	0.0158028
A_23_P417331	0.271459	0.0419827
A_22_P00007936	-0.848179	0.00574907
A_33_P3343206	-0.335218	0.0223703
A_33_P3276323	0.433752	0.00479744
A_21_P0010805	-0.667577	0.0265949
A_23_P104798	-1.17252	0.0240879
A_21_P0001142	-0.546754	0.011138
A_24_P112160	-1.62617	0.002586
A_23_P93311	0.386156	0.0389481
A_21_P0000903	-1.0135	0.0174013
A_19_P00807411	-0.863684	0.0384127
A_33_P3323607	-0.397526	0.0396242
A_21_P0005621	-0.218222	0.0326316
A_33_P3345474	-0.628386	0.0253533
A_33_P3252048	1.44604	0.0131875
A_22_P00012654	-0.819712	0.00327014
A_33_P3238920	0.857032	0.00779688
A_22_P00014615	-0.299772	0.0493607
A_22_P00023960	-0.622584	0.00653095
A_33_P3504659	-0.634284	0.0264933
A_22_P00021319	-0.422272	0.0249956
A_19_P00319372	-1.29986	0.0327943
A_22_P00015510	-0.546712	0.0425719
A_24_P408704	0.739404	0.00692432
A_33_P3362046	-0.423772	0.0488022
A_33_P3365134	-0.501969	0.0325705
A_33_P3416622	-0.438165	0.026794
A_21_P0013771	-0.215619	0.033536
A_33_P3391387	-0.430249	0.00975151
A_24_P32887	0.688944	0.00207549
A_21_P0009433	-0.350526	0.013606
A_21_P0007892	-0.830346	0.0100744
A_23_P68730	-0.585211	0.0397846
A_21_P0000047	1.70373	0.000546323
A_22_P00007717	0.463178	0.00476832
A_23_P42829	-0.352783	0.0347841
A_33_P3259736	-0.585139	0.0260328
A_23_P157620	-0.427492	0.0405815
A_33_P3289204	-0.287756	0.0036996
A_33_P3393341	-0.68862	0.0128508
A_21_P0011584	2.9318	0.0288401
A_23_P216549	-0.484587	0.00246331
A_22_P00001282	-0.431274	0.0367814
A_22_P00000494	-0.44839	0.00564359
A_33_P3292886	-0.776049	0.0369691
A_21_P0008623	0.702509	0.0333103
A_23_P14559	-0.824522	0.0378125
A_33_P3261914	-0.384146	0.0168561
A_33_P3260654	0.694798	0.0480225
A_33_P3267640	-0.285618	0.0243946
A_22_P00003343	-0.776443	0.00136626
A_22_P00006888	-0.777007	0.0226422
A_24_P374943	0.893362	0.0230253
A_23_P51548	-0.394558	0.0328807
A_33_P3292126	-0.603383	0.0173633
A_32_P21474	-0.521924	0.0386109
A_22_P00013759	-0.504218	0.00733137
A_22_P00011455	-0.398875	0.0352901
A_22_P00013194	-0.633637	0.000275992
A_22_P00017760	-0.186251	0.00187903
A_21_P0004593	-0.531434	0.0498218
A_32_P214925	-1.31634	0.00904186
A_23_P300033	-1.14736	0.0020346
A_23_P104651	0.675847	0.0340636
A_22_P00011225	-0.299952	0.0213853
A_23_P44195	0.609181	0.0301487
A_23_P25030	1.0258	0.0322151
A_33_P3418158	0.534504	0.0242919
A_33_P3350673	-0.608988	0.00795695
A_33_P3264346	-0.705682	0.00600975
A_33_P3377399	-0.543186	0.0252627
A_23_P46149	0.635612	0.0169383
A_24_P48069	-0.928384	0.0218411
A_21_P0012477	-0.705815	0.0102014
A_23_P48455	-0.308429	0.0412425
A_24_P915806	-0.59084	0.0443627
A_33_P3351606	-0.79976	0.0458665
A_32_P209208	-1.19451	1.2004e-05
A_22_P00023572	-0.502769	0.0232001
A_22_P00016421	0.624041	0.0255105
A_22_P00012130	0.42108	0.0261132
A_33_P3227990	0.934032	0.0158251
A_24_P83183	-0.351368	0.0294545
A_33_P3303562	-0.364526	0.00922758
A_23_P129169	-0.650777	0.0178643
A_32_P448360	-0.172187	0.0478268
A_33_P3342375	2.32705	0.00547891
A_33_P3353816	0.620407	0.038597
A_33_P3816688	0.633743	0.00141427
A_33_P3702364	-0.851019	0.00442838
A_22_P00010618	0.736784	0.0258165
A_19_P00811717	0.880099	0.0353078
A_22_P00009437	-0.394229	0.0497552
A_23_P142031	-0.423262	0.0170503
A_22_P00019757	-0.395037	0.00872076
A_24_P942211	-0.407505	0.00895828
A_23_P97123	-0.593462	0.0293339
A_22_P00024984	-0.340053	0.000963057
A_22_P00016438	-0.46906	0.0211131
A_33_P3311371	-0.793825	0.030085
A_33_P3288104	0.962356	0.0255347
A_22_P00015046	-0.325605	0.00651252
A_21_P0013708	0.827218	0.0269225
A_33_P8911753	-0.538763	0.0387818
A_23_P368718	-0.369664	0.0370418
A_21_P0010721	-0.470336	0.0222487
A_22_P00015866	-0.354579	0.010288
A_22_P00021145	-0.480958	0.0236041
A_24_P54485	-0.612479	0.0149035
A_33_P3362952	-0.30102	0.0312754
A_23_P65757	0.603865	0.0271875
A_32_P177097	0.580263	0.0455543
A_33_P3376234	0.570513	0.049155
A_33_P3292478	-0.198155	0.0142753
A_19_P00319099	-0.567489	0.0127586
A_22_P00020414	-0.250961	0.0282414
A_21_P0009274	-0.401059	0.0233211
A_33_P3236591	-0.716199	0.0084342
A_33_P3398877	-0.517965	0.00170765
A_33_P3328426	-0.544779	0.0444194
A_21_P0003828	-0.535729	0.0215721
A_33_P3293798	-0.397688	0.0201198
A_23_P81912	0.462455	0.0163762
A_22_P00011743	-0.27534	0.0188038
A_24_P208909	0.893469	0.0440288
A_22_P00020335	-0.448031	0.0271615
A_19_P00318418	-1.02186	0.0158598
A_23_P372638	-0.307225	0.0238225
A_21_P0000235	0.430142	0.0242423
A_33_P3347012	-0.77072	0.0354111
A_33_P3433873	0.486862	0.0273835
A_32_P17635	-0.647664	0.0353561
A_33_P3280597	1.05333	0.00175865
A_22_P00025371	-0.267291	0.0242813
A_21_P0000525	-0.705869	0.0365676
A_23_P79816	-0.86594	0.0103619
A_23_P157926	2.84368	0.0266515
A_24_P381199	-1.27439	0.0240162
A_23_P143906	1.07239	0.0298435
A_23_P131825	0.764471	0.0348737
A_23_P338168	-0.477807	0.0427301
A_21_P0008254	-0.27637	0.0421236
A_33_P3380063	-1.02965	0.0370558
A_33_P3298413	0.274286	0.0220468
A_21_P0003892	-0.513234	0.0419865
A_33_P3289045	-1.43851	0.00634148
A_24_P264909	-0.687562	0.0241209
A_32_P83098	-1.33202	0.00700478
A_33_P3298105	0.914577	0.0172675
A_33_P3343981	-0.429423	0.0378621
A_19_P00802464	-0.397994	0.00157866
A_23_P66402	0.387017	0.00376176
A_21_P0005693	-0.507371	0.0283595
A_33_P3273063	-0.839329	0.0383232
A_33_P3213997	-0.496215	0.0196779
A_23_P323685	0.592118	0.0321228
A_22_P00010729	0.355712	0.038082
A_21_P0007546	-0.858624	0.0203038
A_21_P0001802	0.292394	0.0160283
A_22_P00025777	-0.822844	0.0279561
A_23_P59397	-0.556976	0.021978
A_23_P201248	-1.01876	0.0441251
A_23_P132417	0.537898	0.0248947
A_23_P252193	-0.999036	0.002397
A_23_P113553	1.48635	0.0493993
A_33_P3287611	-1.13168	0.00376818
A_22_P00004787	-0.592006	0.00654602
A_33_P3369667	-0.280129	0.0344816
A_23_P321377	0.420158	0.0288773
A_23_P69970	1.47751	0.043895
A_33_P6803961	-0.589434	0.0465966
A_33_P3393843	0.401722	0.0443178
A_33_P3407549	-0.421229	0.0421481
A_23_P90679	-0.717303	0.00816078
A_33_P3342111	0.56166	0.036306
A_32_P159445	-0.36715	0.0275295
A_33_P3377786	-0.434666	0.00391718
A_33_P3265514	2.39309	0.00615619
A_33_P3230017	0.547858	0.0178322
A_33_P3322460	-0.306951	0.022367
A_23_P20122	-0.701205	0.0403053
A_23_P80739	-0.832249	0.0351936
A_24_P302038	0.900514	0.0299876
A_33_P3378291	-0.291248	0.0274137
A_22_P00008020	-0.635097	0.0110366
A_33_P3404047	-0.447233	0.0163139
A_33_P3310989	-0.254924	0.0108336
A_33_P3295108	-0.822004	0.039107
A_23_P130787	0.531876	0.014663
A_33_P3234794	-0.682174	0.0131428
A_22_P00025225	-0.368818	0.0158551
A_33_P3340040	0.658227	0.0247795
A_33_P3259817	-0.618451	0.0344891
A_23_P165130	0.558752	0.0141817
A_24_P56363	-1.12498	0.0177028
A_23_P34676	0.590426	0.031104
A_33_P3348151	-0.529742	0.022638
A_33_P3333050	-0.529856	0.0384187
A_21_P0004966	1.29449	0.0402285
A_23_P97932	-0.60092	0.0481409
A_33_P3346102	-0.388404	0.0300798
A_23_P426944	-0.898424	0.0441903
A_33_P3340852	1.21114	0.045545
A_23_P23616	-1.35348	0.0388307
A_22_P00016940	1.22955	0.0463876
A_33_P3377529	-0.821979	0.0342925
A_33_P3396270	-0.56859	0.0468954
A_22_P00003932	-0.431557	0.0262777
A_22_P00025138	-0.642699	0.0432942
A_23_P44684	0.623569	0.0491817
A_22_P00017016	-0.652627	0.0104933
A_33_P3304696	1.53168	0.00283528
A_33_P3397348	-0.554057	0.00202896
A_23_P150931	-0.532388	0.0334818
A_33_P3242453	-1.81314	0.0413259
A_19_P00316107	-0.365513	0.0462823
A_24_P126628	0.747126	0.037322
A_19_P00807670	-0.421865	0.0118475
A_23_P216556	1.1711	0.0146172
A_23_P100127	0.534441	0.0400107
A_23_P58506	-0.707154	0.00767316
A_24_P165656	0.428318	0.0139543
A_21_P0012502	-1.32495	0.00285304
A_23_P139998	-0.524907	0.0463743
A_24_P123408	-1.40104	0.0227915
A_22_P00002240	-0.257521	0.0230058
A_33_P3235841	1.03186	0.0480339
A_33_P3399840	0.314758	0.046886
A_23_P111041	0.502228	0.00567487
A_33_P3420416	-0.44251	0.0309467
A_23_P420692	1.17089	0.039572
A_33_P3215864	-0.461795	0.0237097
A_19_P00802201	0.57578	0.0308112
A_33_P3276297	-1.87293	0.00578373
A_23_P54622	0.473705	0.044
A_33_P3303469	-1.52767	0.0390622
A_23_P134566	-0.91651	0.0377587
A_24_P334640	-0.651052	0.026836
A_23_P145289	0.372234	0.0108269
A_21_P0014068	2.82367	0.0216259
A_24_P399888	0.669206	0.0221362
A_23_P136635	-0.607702	0.0230337
A_23_P1904	-0.797274	0.00756619
A_23_P121851	-1.59727	0.0304484
A_33_P3248354	1.71821	0.0472555
A_19_P00809558	-0.31815	0.0059654
A_22_P00007447	-0.561471	0.0310606
A_21_P0000417	1.68701	0.0197228
A_22_P00021154	-0.467496	0.0358074
A_23_P113777	1.58148	0.0257577
A_22_P00009995	-1.4993	0.014892
A_33_P3316800	0.672082	0.0104759
A_33_P3525263	-2.73367	0.00965574
A_23_P48886	0.454072	0.0488306
A_33_P3421728	1.68257	0.00199477
A_24_P385134	1.16778	0.0275663
A_21_P0000598	-0.404961	0.00831278
A_23_P45726	0.268831	0.0291772
A_21_P0014314	0.459848	0.0195579
A_23_P74887	0.736908	0.0252564
A_33_P3307910	-0.674668	0.0117829
A_32_P41375	-0.549166	0.0255952
A_22_P00018081	-0.703662	0.0317058
A_23_P5611	0.458292	0.0270801
A_32_P142700	-0.330409	0.0285181
A_33_P3214432	-0.412648	0.0125561
A_23_P32165	1.6249	0.0222703
A_33_P3252785	-0.379389	0.0446146
A_33_P3353712	-0.592862	0.0376606
A_23_P147296	-0.328758	0.00508931
A_23_P127964	-0.596716	0.0129959
A_22_P00003992	0.697526	0.00132472
A_33_P3328736	0.318166	0.0252538
A_23_P217498	-1.58097	0.0054745
A_33_P3374117	-1.11147	0.037479
A_24_P44462	1.10257	0.0411691
A_22_P00022417	0.535045	0.0141215
A_23_P41888	-0.649553	0.0257255
A_33_P3376821	0.788743	0.0459165
A_33_P3328921	0.466254	0.0183625
A_24_P281636	-0.362957	0.039678
A_22_P00007365	2.51367	0.0441587
A_32_P64475	0.352323	0.00818286
A_33_P3241051	0.673725	0.0183049
A_33_P3255716	-0.402808	0.0289502
A_22_P00003190	0.824288	0.0219224
A_22_P00004186	-1.07875	0.00995641
A_33_P3308132	-0.475356	0.034742
A_22_P00007058	-0.517171	0.0489725
A_23_P12816	0.666982	0.0324289
A_23_P125348	-0.833258	0.0390236
A_23_P53039	-0.455821	0.0487783
A_22_P00022127	-0.25589	0.0286097
A_24_P183264	-0.636182	0.0203754
A_23_P65129	-0.445345	0.0282094
A_33_P3242416	-0.273978	0.0447899
A_23_P354175	-0.607825	0.0230296
A_21_P0003070	1.79086	0.0351729
A_22_P00014860	-0.31082	0.0358547
A_21_P0010304	2.88527	0.0273352
A_33_P3331080	0.311331	0.0366635
A_24_P394533	0.392044	0.0478466
A_22_P00024534	-0.669337	0.0160791
A_21_P0005545	-0.266646	0.0334645
A_33_P3274080	-1.14318	0.0172376
A_21_P0003138	-0.699223	0.0143741
A_23_P502808	-0.22847	0.0310463
A_22_P00008544	-1.38158	0.00571895
A_23_P111054	0.453871	0.00590261
A_23_P204158	1.47439	0.0287064
A_23_P30283	-0.86575	0.013257
A_22_P00012194	-0.411022	0.0251126
A_33_P3313532	-1.26824	0.0186028
A_23_P80068	0.764967	0.0463661
A_23_P55477	0.812531	0.000175554
A_33_P3718269	1.26756	0.0394428
A_23_P207445	-0.602523	0.0337947
A_24_P98975	-0.521027	0.0499886
A_21_P0003270	-0.458863	0.0102818
A_23_P336678	-0.406346	0.0390796
A_24_P359067	0.254337	0.0396333
A_19_P00810523	-0.508207	0.0420412
A_32_P218228	-0.81861	0.00666928
A_33_P3406828	-0.335252	0.0345326
A_22_P00024006	-0.364475	0.0393899
A_32_P27706	-0.722435	0.0136961
A_33_P3338909	-0.246653	0.0421353
A_21_P0013259	1.3852	0.031142
A_33_P3299739	-0.223127	0.0189422
A_22_P00005910	-0.350764	0.0304895
A_32_P12610	0.586577	0.0105254
A_23_P17420	-1.09346	0.0311873
A_23_P137361	0.311556	0.0191114
A_33_P3298552	-0.249794	0.0277232
A_33_P3213086	-1.1827	0.0468354
A_22_P00023275	-0.574798	0.000466805
A_33_P3220152	-0.299634	0.0190543
A_33_P3353996	-0.747341	0.0127407
A_22_P00003109	-0.452517	0.0147112
A_24_P224488	-1.59402	0.00855849
A_23_P157513	-0.58729	0.0494736
A_22_P00001792	-0.289975	0.0304677
A_22_P00004848	-0.423622	0.0021122
A_22_P00011983	-0.618113	0.0432804
A_33_P3352664	-0.5969	0.00284614
A_24_P242299	0.380628	0.0345669
A_22_P00020739	-0.377851	0.0256673
A_22_P00000994	-1.18541	0.0266648
A_24_P219266	0.323279	0.0497384
A_23_P101297	-0.559761	0.0410175
A_21_P0009350	-0.509259	0.0461361
A_23_P212475	-0.442905	0.0456915
A_22_P00011487	-0.316951	0.042013
A_23_P390190	0.413244	0.0407365
A_24_P146211	0.386046	0.0140788
A_33_P3291567	-0.436834	0.0079151
A_33_P3818959	-0.448437	0.0315225
A_23_P94461	1.03433	0.0469989
A_33_P3235098	-0.367039	0.0474551
A_21_P0006207	-0.390268	0.044444
A_21_P0002732	-1.18412	0.0242487
A_33_P3285911	-0.420818	0.0292881
A_21_P0008454	-0.396866	0.0299947
A_33_P3400389	-0.484075	0.0467552
A_24_P410086	0.631938	0.0380279
A_23_P43238	-1.0327	0.0247981
A_22_P00017888	-1.29168	0.0121914
A_22_P00004331	0.664086	0.00339401
A_32_P209960	0.847171	0.0271452
A_21_P0006242	-0.579204	0.0379128
A_33_P3284586	-0.252243	0.0344885
A_23_P30050	-0.678388	0.0457563
A_23_P82913	0.452748	0.0165
A_23_P88873	-0.347565	0.0386834
A_22_P00011627	-0.52463	0.00215439
A_23_P79145	0.448834	0.0290522
A_22_P00010255	-0.546465	0.0125814
A_24_P143076	-0.585131	0.0136246
A_23_P202720	-0.790543	0.0253617
A_23_P128174	0.739419	0.00663262
A_33_P3329104	-0.715193	0.0441673
A_22_P00024495	-0.777717	0.0217412
A_22_P00009028	-0.509431	0.00532694
A_32_P511713	-0.476693	0.0232639
A_21_P0005822	-0.473259	0.0312438
A_23_P75647	-1.38779	0.00785145
A_23_P23728	-0.533184	0.00477295
A_23_P340131	-0.599816	0.0209937
A_33_P3403643	-0.352807	0.0342932
A_23_P24444	1.0418	0.0254316
A_24_P327181	-2.4579	0.000772043
A_33_P3422233	-0.443855	0.0481861
A_19_P00326532	0.741665	0.0365218
A_22_P00016183	-0.251154	0.0294009
A_24_P942250	-0.24141	0.0486685
A_22_P00009250	-0.635539	0.0459107
A_24_P3783	0.510109	0.0110491
A_22_P00018162	-1.17043	0.0165608
A_23_P51231	0.759559	0.0273228
A_22_P00019308	-0.375984	0.0347052
A_23_P7361	-0.811164	0.0362457
A_22_P00020522	-0.222939	0.0483655
A_24_P129277	-0.419514	0.0493517
A_23_P24997	0.522705	0.0297776
A_23_P78099	-0.795661	0.00105681
A_24_P10233	1.12042	0.0230153
A_33_P3260373	0.557969	0.0230685
A_21_P0000671	-1.6497	0.0225392
A_23_P171336	-0.509519	0.0010778
A_22_P00009577	0.605478	0.0493891
A_22_P00024545	-0.722995	0.00845973
A_21_P0009391	2.90315	0.0334778
A_24_P111912	-0.555897	0.0279355
A_19_P00809682	-0.515147	0.0104544
A_33_P3386671	-1.26233	0.0183695
A_33_P3289845	-2.33976	0.0282425
A_22_P00004421	0.669469	0.00565787
A_33_P3253365	-0.361144	0.0498662
A_23_P259506	0.63748	0.0282779
A_22_P00018232	-0.542775	0.00998442
A_23_P309361	0.690132	0.0364775
A_21_P0013768	-0.314416	0.00890385
A_33_P3422113	-0.534936	0.0085458
A_23_P23114	0.268729	0.0390161
A_23_P215980	0.362379	0.0232121
A_21_P0007354	0.64366	0.00452915
A_33_P3382835	-0.379094	0.0456563
A_22_P00013211	0.517675	0.024606
A_32_P3914	-0.401574	0.00712406
A_23_P415411	0.414847	0.034248
A_19_P00321342	-0.330537	0.0336101
A_21_P0012379	-0.36181	0.0343453
A_23_P377965	1.20916	0.0450109
A_19_P00808320	-0.449621	0.0243688
A_33_P3399693	-0.47562	0.0211109
A_33_P3317523	0.725578	0.0169576
A_32_P226186	1.05075	0.0412317
A_23_P81926	-1.98125	0.00811721
A_23_P101480	0.650464	0.0439254
A_23_P51690	-0.865333	0.0284675
A_23_P90790	-0.661813	0.0154365
A_23_P129476	-0.919357	0.0370801
A_23_P167920	-0.940761	0.000775625
A_21_P0014466	-0.860797	0.0118039
A_21_P0014174	-0.295833	0.0334455
A_23_P218731	-0.472933	0.0386256
A_22_P00001958	-0.294161	0.01255
A_33_P3326777	0.878882	0.021473
A_23_P309224	-0.324465	0.0492278
A_23_P119042	0.810954	0.0343238
A_33_P3405103	-0.456027	0.014429
A_24_P248240	0.833846	0.0341929
A_24_P152527	-0.505012	0.0345654
A_23_P390116	0.839621	0.0395072
A_22_P00015126	-0.310883	0.0139012
A_24_P60845	-0.420737	0.00966304
A_33_P3316493	-0.765929	0.0310171
A_33_P3313785	0.382144	0.0444296
A_23_P145657	1.0583	0.0272582
A_33_P3340254	-0.357649	0.0458153
A_23_P77066	-0.744682	0.038315
A_21_P0013145	-0.80734	0.0101975
A_24_P335620	-1.12396	0.0053301
A_22_P00004707	-0.462556	0.0174484
A_21_P0013501	-0.440721	0.00398008
A_32_P150300	-0.458669	0.00654217
A_23_P388900	-0.712622	0.0092771
A_22_P00025708	-0.577801	0.0106486
A_23_P59069	0.359572	0.0201095
A_22_P00000181	-0.49908	0.00927392
A_23_P57588	0.546086	0.0393434
A_33_P3209615	-0.571938	0.031876
A_22_P00018293	-1.13335	0.00777809
A_33_P3293446	1.15668	0.0280695
A_24_P649747	-0.624158	0.0324213
A_21_P0001937	-0.449972	0.0284286
A_32_P213624	-0.348285	0.0352947
A_33_P3235204	-0.475119	0.00113675
A_33_P3274105	-0.229516	0.0172793
A_22_P00017736	-0.468201	0.044446
A_33_P3317937	-1.57458	0.0460836
A_33_P3385686	-0.91075	0.0367531
A_33_P3396275	-0.628937	0.00414267
A_33_P3397785	-0.473975	0.042118
A_22_P00016875	1.21231	0.00113461
A_33_P3418091	-1.12065	0.0209684
A_21_P0000646	-0.807222	0.0198049
A_22_P00024428	-0.420968	0.0306648
A_21_P0000885	-0.597474	0.0332811
A_33_P3369401	0.993591	0.0448035
A_23_P386320	1.28068	0.0227385
A_33_P3399019	0.376455	0.0448302
A_24_P399362	-0.234642	0.0366048
A_33_P3383912	0.548012	0.0479728
A_33_P3291454	-0.294324	0.0201861
A_33_P3225327	0.454782	0.0387533
A_21_P0004812	-0.421412	0.0489515
A_21_P0004548	0.470577	0.0407028
A_22_P00003181	-0.473201	0.0150551
A_23_P112103	0.51505	0.0492201
A_23_P92543	-0.699138	0.0126764
A_24_P160202	-0.411546	0.0239079
A_33_P3229328	-0.388066	0.0486691
A_23_P404091	-0.754223	0.0120588
A_23_P30913	0.943421	0.0204927
A_21_P0014331	-0.524333	0.0425052
A_23_P70045	-0.43774	0.0271267
A_22_P00016718	-0.620846	0.0248066
A_33_P3366456	-1.0058	0.0176648
A_21_P0009950	-0.324843	0.00685948
A_23_P316501	-1.60462	0.028266
A_33_P3350488	0.556167	0.0485637
A_24_P269619	-0.428305	0.0130613
A_24_P365515	2.30677	0.0161553
A_33_P3349501	-0.770848	0.0131846
A_23_P28590	-0.393196	0.00300088
A_23_P64661	0.624687	0.0201876
A_22_P00016489	-0.725483	0.0112379
A_33_P3262327	-0.32464	0.0499854
A_21_P0011084	1.58114	0.020474
A_23_P85640	0.441681	0.0449747
A_22_P00008747	-0.40219	0.0136424
A_32_P35512	-0.299777	0.0279477
A_33_P3375496	-0.316062	0.0318633
A_21_P0012555	-0.463517	0.00978085
A_21_P0008850	-0.554545	0.0498551
A_24_P64167	-0.995741	0.0421843
A_23_P17134	-3.93157	0.0228588
A_21_P0003404	-1.02856	0.001671
A_21_P0001197	-0.692751	0.000745424
A_23_P258018	-0.794432	0.0292801
A_22_P00003242	-0.350268	0.0147448
A_22_P00010305	-0.466745	0.00151253
A_22_P00005022	-0.385051	0.0341478
A_33_P3342081	-0.810383	0.00675455
A_22_P00004480	-0.34479	0.0485972
A_22_P00019389	-0.851298	0.00841956
A_23_P152727	-0.667332	0.0382041
A_19_P00323103	0.447334	0.0388864
A_32_P387648	-1.70865	0.0277071
A_33_P3589819	-0.296278	0.0350258
A_33_P3341568	-0.275741	0.0143547
A_33_P3409886	-0.378746	0.013367
A_23_P101054	-1.01036	0.0407758
A_22_P00007346	-0.450237	0.0277402
A_22_P00006069	-0.405848	0.0143275
A_23_P9289	1.69469	0.00379732
A_23_P34788	0.641673	0.0106631
A_24_P376129	1.33299	0.0344738
A_22_P00000650	-0.303007	0.0425161
A_32_P528311	-0.598536	0.00116719
A_33_P3384694	-0.327733	0.0482037
A_33_P3363637	-1.35754	0.0272114
A_22_P00008991	-0.316555	0.0321651
A_33_P3357979	-0.376827	0.0446148
A_22_P00011386	-1.02776	0.00780935
A_33_P3360972	1.42605	0.0224963
A_33_P3220422	-0.470644	0.020102
A_23_P9761	0.268397	0.0417573
A_33_P3344801	-0.901439	0.00573316
A_33_P3361348	0.639175	0.0263371
A_33_P3278714	-0.447233	0.0343114
A_23_P116037	-1.27579	0.0392186
A_22_P00000457	-0.359105	0.00520891
A_33_P3258117	0.69876	0.0155003
A_22_P00021932	-0.569067	0.00170387
A_33_P3383856	-0.445291	0.0285881
A_33_P3405754	-0.177309	0.0471959
A_23_P57760	1.1374	0.0150398
A_33_P3288694	0.40166	0.0451021
A_21_P0008130	-0.804592	0.0482735
A_24_P342591	-0.232717	0.0303024
A_33_P3414389	0.670009	0.0152496
A_21_P0011710	0.569791	0.0153398
A_23_P366216	0.33722	0.0269176
A_21_P0007547	-0.691498	0.0133718
A_33_P3212982	-0.569459	0.0154542
A_23_P419239	0.245484	0.0440124
A_33_P3352134	0.373038	0.0310736
A_23_P92025	-0.636743	0.0324362
A_23_P92860	1.09514	0.038337
A_33_P3352557	1.23376	0.0401715
A_23_P8013	0.355262	0.0222365
A_23_P21560	0.78574	0.0323772
A_33_P3281795	-1.39993	0.0193237
A_21_P0013517	-0.571174	0.0450135
A_21_P0013825	-0.639739	0.0280963
A_23_P21425	-0.368221	0.0312155
A_23_P9523	-0.708799	0.0273567
A_32_P87697	0.975178	0.0275827
A_23_P428219	-0.393427	0.028086
A_23_P127385	-0.567166	0.0144309
A_22_P00018600	-0.466347	0.00367866
A_22_P00006934	-0.220971	0.0471284
A_33_P3279109	0.256947	0.0204847
A_33_P3305438	-0.670699	0.021932
A_24_P277155	0.777724	0.0296311
A_22_P00014220	-0.863989	0.00885253
A_24_P297888	0.976531	0.0154512
A_33_P3316394	0.898655	0.0318479
A_24_P109432	-0.429705	0.0183245
A_23_P79251	-1.21976	0.0187378
A_22_P00009020	-0.319301	0.00593479
A_33_P3404989	0.599933	0.0412376
A_33_P3236563	-0.374474	0.0250845
A_23_P79069	0.572903	0.0339989
A_21_P0006372	1.02191	0.0159622
A_33_P3261743	-1.71757	0.01391
A_33_P3221019	-0.31346	0.0435412
A_33_P3358019	-0.571628	0.00400185
A_21_P0007934	-0.518491	0.0416987
A_23_P403335	-1.10243	0.0225265
A_23_P28857	0.629308	0.0248526
A_22_P00014701	-0.422369	0.0082279
A_23_P50815	-0.454598	0.0251351
A_23_P40347	-0.522575	0.0415927
A_33_P3317752	-0.461445	0.0182354
A_33_P3259393	1.09412	0.00847458
A_22_P00004687	-0.386563	0.0474721
A_23_P16798	0.785366	0.00529384
A_33_P3212102	0.87407	0.0270997
A_21_P0000556	2.22228	0.0317303
A_23_P406785	-0.396579	0.0270111
A_22_P00012919	-0.399057	0.0312887
A_23_P48936	0.557643	0.0199349
A_22_P00003043	-0.849166	0.00686984
A_33_P3252181	-0.407344	0.0208291
A_33_P3303729	-0.902958	0.00652338
A_21_P0009057	-0.463188	0.00943446
A_21_P0012248	-0.336946	0.0423039
A_23_P26713	-0.254113	0.0445283
A_23_P156732	0.469819	0.0032737
A_33_P3345314	0.377376	0.0398251
A_33_P3411741	-0.415045	0.0253762
A_33_P3377274	-0.45271	0.0258969
A_23_P63379	-0.342791	0.0350791
A_19_P00804212	-0.290041	0.0069803
A_19_P00321858	-0.660698	0.0414234
A_22_P00007049	-0.307951	0.0382949
A_33_P3244808	0.700684	0.0253163
A_23_P34877	0.621824	0.00641215
A_24_P316430	-1.2324	0.0247008
A_23_P138480	-0.49927	0.0292739
A_33_P3370881	-0.286242	0.029136
A_23_P59772	-0.526619	0.0238634
A_22_P00009296	-0.330071	0.0457602
A_23_P141520	0.288353	0.00974832
A_23_P133123	0.620146	0.0410937
A_22_P00011141	-0.679017	0.0169603
A_33_P3280461	-0.447147	0.0286167
A_21_P0007435	1.44049	0.047811
A_33_P3353425	0.432607	0.0218219
A_19_P00805679	-0.404519	0.00777192
A_24_P289208	0.892781	0.00615866
A_23_P28815	1.05337	0.0425345
A_33_P3411848	-2.12945	0.0418968
A_32_P167904	0.563977	0.0152958
A_24_P191664	0.989392	0.0369086
A_23_P368645	-0.521634	0.0258479
A_24_P468810	0.506492	0.0273203
A_23_P29422	0.437678	0.0449608
A_23_P364837	-0.434179	0.0250152
A_22_P00021130	0.588736	0.0210961
A_33_P3243618	0.439964	0.0251725
A_23_P78750	-0.327896	0.0268896
A_22_P00001341	-0.301153	0.0352293
A_33_P3253144	0.583389	0.0385334
A_33_P3405349	-0.437755	0.017707
A_33_P3398005	-0.668242	0.0094918
A_23_P332960	-0.569028	0.0369712
A_23_P334883	2.1729	0.0134781
A_24_P141214	-0.543408	0.0470173
A_24_P104119	0.694478	0.0143784
A_24_P377124	-1.85271	0.0450302
A_23_P256205	-1.36037	0.0135892
A_22_P00007867	-0.460587	0.0479576
A_33_P3221748	0.802709	0.0118131
A_21_P0006351	-0.393146	0.0465576
A_24_P298360	0.589708	0.00595546
A_23_P135616	-0.42706	0.0227218
A_23_P352389	-0.584217	0.0228751
A_33_P3309365	-0.370343	0.046134
A_33_P3793702	-0.992846	0.0146174
A_33_P3227716	-0.935616	0.0192659
A_22_P00013829	0.549389	0.034913
A_33_P3215797	-0.549229	0.0332867
A_33_P3318504	-0.365141	0.000677539
A_22_P00009274	-0.740101	0.00161752
A_24_P156490	1.19807	0.0387696
A_22_P00003788	-0.582123	0.04965
A_33_P3237927	0.82702	0.00224447
A_23_P120566	-0.38978	0.0390512
A_23_P148807	0.645024	0.0494251
A_22_P00013710	2.48064	0.0361487
A_33_P3354203	-0.582411	0.00228042
A_32_P452655	-0.477652	0.0259264
A_22_P00007866	-0.994387	0.0155671
A_23_P416581	1.1767	0.0285719
A_22_P00006381	-0.464458	0.00506228
A_22_P00018276	-0.328097	0.0331436
A_33_P3387831	0.664103	0.0242153
A_23_P30813	0.926077	0.0493507
A_33_P3314466	0.513148	0.0401658
A_33_P3254291	0.60674	0.0176928
A_23_P386450	-0.361987	0.0361702
A_22_P00017240	-0.64658	0.00493146
A_21_P0007924	-1.61886	0.0196253
A_23_P216689	0.440771	0.0409183
A_21_P0005530	-0.218548	0.0364371
A_24_P190877	-0.396337	0.0234883
A_22_P00007179	1.59938	0.0400329
A_33_P3267607	-0.618704	0.0255345
A_22_P00023057	-0.797051	0.0368121
A_33_P3394405	-0.394425	0.0388147
A_33_P3356075	-0.560599	0.0242943
A_23_P109420	-0.717401	0.0229968
A_33_P3370076	-0.2979	0.0490374
A_22_P00018010	-0.447717	0.00607319
A_23_P316381	-1.44593	0.00618624
A_23_P93623	-0.389993	0.043769
A_23_P130856	0.493594	0.0311198
A_22_P00002998	-0.426731	0.0295375
A_32_P206104	-0.700828	0.049238
A_23_P394836	-1.46169	0.0470634
A_23_P315345	0.669221	0.0305981
A_23_P36305	-0.619918	0.0390264
A_33_P3413523	0.783184	0.0138245
A_33_P3366028	1.98243	0.0235355
A_33_P3210827	-0.331149	0.0295375
A_33_P3383611	-0.485108	0.0407266
A_22_P00005224	1.67378	0.0452632
A_33_P3281283	1.24348	0.0392724
A_33_P3402419	-1.0544	0.0411807
A_32_P831181	0.526821	0.0199829
A_22_P00008573	-0.494067	0.0336833
A_22_P00025293	-0.694171	0.0160927
A_21_P0013225	-0.569763	0.0459927
A_23_P385199	-1.64403	0.00226683
A_23_P54576	-0.553854	0.0388636
A_23_P327140	-0.455688	0.0470664
A_23_P252928	1.72386	0.015516
A_22_P00002556	0.577136	0.0283263
A_24_P802145	-0.863978	0.00858748
A_22_P00001002	-0.444998	0.00944818
A_22_P00005771	-0.454335	0.00755891
A_24_P726336	-0.420892	0.0261951
A_21_P0009828	-0.722898	0.0113003
A_23_P119254	0.651409	0.0253578
A_19_P00810806	-1.07198	0.0187114
A_23_P110571	-0.946912	0.0497
A_24_P681011	-0.659862	0.033717
A_22_P00006584	2.50999	0.0177324
A_21_P0010315	-0.475121	0.0474134
A_33_P7883685	0.330306	0.0258522
A_24_P368735	0.686414	0.0220365
A_33_P3244828	-1.12249	0.0185047
A_21_P0004551	-0.8068	0.00972253
A_33_P3383436	-0.460163	0.0167914
A_23_P209944	-0.894716	0.0208943
A_23_P48747	-1.21226	0.041543
A_32_P131640	-1.23744	0.0353675
A_21_P0003497	-0.332413	0.0219092
A_23_P252283	-0.604636	0.0372671
A_22_P00007455	-0.476774	0.0259744
A_33_P3298406	0.50654	0.0431823
A_24_P19544	-0.928514	0.0170837
A_33_P3259620	-0.512771	0.0305002
A_33_P3234277	0.822013	0.034454
A_33_P3231653	0.698312	0.0296175
A_24_P150791	1.82941	0.0272228
A_24_P349965	0.517692	0.0205918
A_21_P0005363	1.94901	0.038081
A_21_P0011772	-1.17869	0.0363867
A_33_P7712547	0.767125	0.0153812
A_23_P146512	0.674834	0.0407731
A_23_P160559	-1.86876	0.030398
A_22_P00012889	1.01135	0.0314943
A_21_P0003956	2.49097	0.0474573
A_22_P00009627	-0.424827	0.0386573
A_21_P0001407	-0.505916	0.0457133
A_23_P7976	0.595416	0.0383785
A_24_P343621	-1.28976	0.0471648
A_22_P00016600	-0.555108	0.00430657
A_23_P368896	0.429825	0.010513
A_33_P3383431	-0.515572	0.026003
A_21_P0014855	-0.579026	0.0185424
A_33_P3314974	-0.292943	0.03838
A_33_P3299865	0.722689	0.0237732
A_23_P250156	0.916792	0.0281355
A_21_P0010713	-0.355009	0.0481334
A_23_P367676	0.447071	0.0365855
A_24_P166443	0.83023	0.0290758
A_23_P257256	0.345677	0.0302291
A_33_P3394040	0.44067	0.0306867
A_32_P136402	-0.411033	0.0339827
A_23_P132826	0.937558	0.035186
A_22_P00013518	-0.510451	0.0207346
A_33_P3327454	-0.277943	0.0361216
A_22_P00024230	-0.594617	0.0438133
A_23_P91814	0.36103	0.0429106
A_21_P0012153	-0.9897	0.0346291
A_23_P345928	-0.63418	0.0188367
A_23_P300781	-0.358004	0.0146624
A_32_P213330	-0.528559	0.000997644
A_23_P156355	-0.478373	0.0358796
A_23_P254507	-2.1115	0.0191714
A_22_P00006231	2.59843	0.0214201
A_23_P42306	0.896249	0.0285838
A_22_P00008923	0.611897	0.0322698
A_23_P128624	-0.44938	0.0282675
A_23_P161634	0.419344	0.0355488
A_23_P83347	-1.3907	0.0470448
A_22_P00024345	-1.34663	0.0268747
A_33_P3230436	0.280672	0.0363929
A_23_P148297	-0.821527	0.00196663
A_22_P00020161	-0.384614	0.0303776
A_33_P3391005	0.595539	0.0143224
A_33_P3799936	-0.76204	0.022291
A_21_P0012070	-0.391014	0.0011959
A_21_P0010536	0.606461	0.00516831
A_33_P3369058	-0.481906	0.0468634
A_23_P309515	-0.441916	0.0188379
A_33_P3212716	0.838946	0.0149772
A_23_P384056	0.472604	0.0195581
A_22_P00000603	-1.16993	0.0273366
A_23_P413761	0.196651	0.0456162
A_24_P370472	0.869535	0.0155078
A_24_P364087	1.46808	0.0356508
A_23_P19455	0.66954	0.000654501
A_33_P3248052	0.980542	0.0082838
A_22_P00012951	-0.452939	0.0205214
A_21_P0000163	-0.420811	0.0319041
A_19_P00320716	-1.21259	0.00949691
A_24_P339416	-0.485388	0.029146
A_33_P3311907	-0.307259	0.0261643
A_21_P0000855	-0.577291	0.0237548
A_24_P88031	-1.32185	0.0294523
A_21_P0002650	-1.0579	0.0170449
A_22_P00007981	-0.598564	0.027045
A_24_P918907	-0.783834	0.00485961
A_23_P154025	-0.228502	0.0454423
A_22_P00005122	-0.391395	0.0319522
A_23_P395911	-0.532667	0.00409562
A_23_P155360	-0.701466	0.00725361
A_21_P0003793	-0.617676	0.00400054
A_23_P97906	-0.593688	0.0427813
A_21_P0012821	-0.792631	0.0444256
A_23_P156824	-0.566248	0.018063
A_22_P00017738	-0.246358	0.0415703
A_33_P3258127	-0.457754	0.00933552
A_22_P00014809	-1.13399	0.0100352
A_33_P6608390	0.396103	0.0319105
A_33_P3335248	0.386641	0.00724403
A_33_P3352085	-0.782539	0.0307068
A_33_P3378334	0.648327	0.0157604
A_23_P411833	0.442969	0.00472189
A_22_P00014477	0.535661	0.0394991
A_24_P263672	-0.665686	0.033842
A_33_P3252939	-0.361131	0.0364377
A_33_P3363100	-0.527425	0.0374817
A_33_P3241741	0.57539	0.035517
A_24_P261470	1.65098	0.00731996
A_21_P0006265	-0.738477	0.0272653
A_24_P303815	0.660494	0.0377438
A_21_P0013432	-0.528526	0.0294789
A_33_P3376806	-0.778055	0.0454676
A_23_P300124	-0.436854	0.0479856
A_21_P0004013	2.18059	0.0431053
A_33_P3384322	0.485177	0.00454176
A_23_P401014	0.485971	0.00196763
A_23_P52531	0.458644	0.0451741
A_33_P3256095	-0.382878	0.039336
A_22_P00019589	-1.2763	0.0420632
A_33_P3258339	0.406353	0.0330947
A_22_P00018324	-0.356849	0.036807
A_24_P194154	0.267044	0.0293116
A_32_P182511	-0.580283	0.0325629
A_33_P3263614	0.402123	0.0362192
A_23_P7402	-0.884187	0.0235436
A_21_P0014633	-0.226944	0.044639
A_33_P3238623	-0.636242	0.00834763
A_32_P538180	-0.412295	0.0234186
A_21_P0008869	-0.408258	0.021612
A_33_P3327657	-0.938219	0.0395692
A_33_P3357573	-0.492285	0.0409126
A_32_P204722	0.568373	0.0120557
A_24_P108311	0.657925	0.0375076
A_23_P163697	1.17894	0.0214831
A_32_P226646	1.58184	0.0235578
A_23_P95594	-0.605969	0.0445163
A_23_P204355	0.401413	0.0360063
A_21_P0000001	-0.750199	0.0133016
A_33_P3401138	-0.395678	0.0198024
A_23_P7732	-0.540202	0.0461755
A_33_P3291831	0.840594	0.0291261
A_21_P0007458	-0.388182	0.04154
A_19_P00321143	0.532165	0.0232019
A_21_P0005611	-0.771487	0.0302844
A_23_P151150	0.630552	0.024022
A_24_P303989	0.656146	0.0197236
A_33_P3381464	-0.329703	0.0400666
A_33_P3392537	-0.482616	0.0073133
A_23_P400378	-0.391143	0.0205031
A_22_P00018945	-0.358273	0.0459813
A_21_P0010381	-0.229776	0.0472999
A_22_P00025961	-1.22544	0.0407646
A_23_P162746	-0.828072	0.035919
A_33_P3301851	0.404978	0.0461497
A_33_P3280606	-0.283012	0.0382368
A_33_P3350710	0.717616	0.029796
A_19_P00321697	-0.545359	0.00403748
A_22_P00006980	-0.791148	0.0202472
A_33_P3220381	-0.390887	0.0236746
A_23_P60259	0.771878	0.0143895
A_33_P3380523	0.825298	0.0295178
A_23_P394605	-0.432231	0.0362476
A_33_P3422289	0.458962	0.0243569
A_23_P255805	0.27574	0.0499568
A_23_P215549	1.38056	0.0164995
A_23_P168909	0.824091	0.0285005
A_23_P104692	0.812032	0.0208142
A_22_P00023411	-1.09882	0.026029
A_19_P00316493	-0.934492	0.0193267
A_33_P3387621	0.964262	0.0421085
A_21_P0000541	-1.89884	0.0390682
A_22_P00020566	-0.32006	0.0494289
A_23_P25674	0.81935	0.0142767
A_22_P00008393	-0.456643	0.0126515
A_23_P77993	1.63697	0.0145491
A_23_P46333	0.293853	0.0311245
A_21_P0013035	0.632302	0.0185102
A_22_P00009585	0.937786	0.0320994
A_33_P3358799	-0.355858	0.00477631
A_24_P795594	-0.513821	0.0431872
A_33_P3341144	-0.609484	0.015127
A_33_P3383422	-0.44308	0.031803
A_21_P0000283	1.15043	0.0111922
A_32_P167076	-2.99603	0.0275124
A_33_P3328365	-0.326472	0.0292574
A_23_P50096	0.654965	0.00567753
A_33_P3273719	0.610011	0.0169058
A_33_P3277728	-0.297494	0.0291524
A_33_P3271350	0.424695	0.0123384
A_33_P3353552	-0.745214	0.0416861
A_33_P3210218	-0.565556	0.0388777
A_33_P3283300	-0.583117	0.0127005
A_23_P166686	-0.760472	0.0286943
A_33_P3393412	-0.508074	0.0147102
A_21_P0009080	-0.309876	0.0197354
A_33_P3368313	-0.963221	0.0411972
A_23_P7827	1.12192	0.00935375
A_23_P27306	-0.649445	0.0468844
A_22_P00015419	1.82337	0.0334463
A_33_P3364089	1.70437	0.0111694
A_33_P3410892	-0.388114	0.0343437
A_19_P00801506	-0.745712	0.0401789
A_24_P203502	0.549287	0.0109063
A_21_P0002443	1.82089	0.0236159
A_32_P84605	-0.472164	0.0464202
A_33_P3220160	-0.353897	0.0389177
A_33_P3258946	-0.428994	0.015919
A_22_P00014211	-0.207032	0.0282214
A_33_P3405360	0.310324	0.0403318
A_24_P144773	0.529213	0.0373492
A_33_P3338166	-0.710666	0.049383
A_24_P139773	0.293869	0.0482182
A_33_P3304501	1.00019	0.031591
A_33_P3282318	-0.54444	0.0130224
A_23_P7066	-0.37253	0.038977
A_23_P65918	1.19763	0.00615725
A_24_P20873	0.605098	0.0285957
A_23_P128166	0.369774	0.0416469
A_22_P00022003	-1.31188	0.0227657
A_33_P3276585	2.15109	0.0348284
A_21_P0007204	1.52308	0.0208816
A_24_P309645	-0.570048	0.0496996
A_23_P164258	-0.387749	0.0245294
A_23_P133956	0.709855	0.00492675
A_33_P3273552	-1.84749	0.0247624
A_22_P00010071	-0.75904	0.0183422
A_22_P00010804	0.336823	0.0488517
A_23_P983	-0.453905	0.037496
A_23_P8142	-0.539488	0.0296394
A_33_P3312544	-0.37544	0.0480388
A_22_P00011905	-1.00732	0.00722057
A_24_P301837	-0.871967	0.0115313
A_23_P29594	1.41195	0.04036
A_23_P206059	0.537333	0.0461604
A_32_P393316	-0.551411	0.0165329
A_33_P3221828	-0.253975	0.0131231
A_23_P259521	-0.613889	0.0450742
A_33_P3277614	-0.375622	0.0416375
A_22_P00007880	-0.578802	0.00581111
A_21_P0005293	-0.809794	0.0281426
A_33_P3237784	-0.552674	0.0484818
A_24_P83787	1.65301	0.000485655
A_23_P302116	1.19051	0.0333922
A_22_P00010811	-0.611397	0.0177545
A_21_P0011873	-0.938011	0.0130013
A_23_P213518	-0.837822	0.0109603
A_32_P163247	0.95941	0.0265535
A_23_P148785	-0.794581	0.041674
A_21_P0013530	2.57936	0.0427317
A_33_P3372924	-0.702077	0.0392411
A_33_P3375348	-0.76882	0.0275177
A_24_P111242	-0.718712	0.0344868
A_23_P411806	0.692955	0.00444513
A_33_P3243812	-0.74124	0.0119254
A_33_P3414949	-2.12004	0.0467352
A_21_P0011129	0.735717	0.0475062
A_21_P0013201	-0.353242	0.0213695
A_22_P00013902	-0.830087	0.0199251
A_33_P3292235	-1.97484	0.0440012
A_21_P0014280	-1.41979	0.0036346
A_33_P3263423	-0.445091	0.0208145
A_22_P00004471	-0.526262	0.009862
A_33_P3232393	-0.2888	0.00453286
A_33_P3708364	-0.455275	0.0106811
A_33_P3243857	0.460385	0.0217898
A_22_P00015757	-0.482182	0.0103403
A_23_P66241	-1.5917	0.0155399
A_21_P0010421	-0.592182	0.0264639
A_23_P73982	0.58317	0.0111567
A_24_P372562	-0.289873	0.0438753
A_22_P00007372	-0.478081	0.0291468
A_33_P3413355	1.64581	0.0239088
A_22_P00003786	-0.669406	0.0141151
A_33_P3400477	0.802745	0.00639899
A_33_P3271635	0.8872	0.026482
A_33_P3351566	0.87201	0.00885652
A_21_P0003083	-0.661984	0.0356948
A_22_P00007742	-0.876087	0.0263861
A_33_P3245160	-0.418093	0.0185077
A_23_P30338	-0.438534	0.00401331
A_23_P74115	0.646288	0.0197315
A_33_P3411612	-0.352309	0.0181633
A_33_P3288924	-0.489342	0.0198975
A_23_P203030	-0.472158	0.0191379
A_32_P10936	2.10235	0.0269399
A_24_P379750	-0.917981	0.0308857
A_24_P45620	-0.797858	0.0413018
A_22_P00021487	-1.04033	0.00893051
A_23_P336565	-0.513668	0.0491811
A_21_P0011813	-0.351563	0.0297241
A_21_P0003116	-0.280187	0.0100527
A_33_P3399150	2.94858	0.0431888
A_33_P3280841	-0.908016	0.0376735
A_33_P3751230	-0.509963	0.00333345
A_33_P3315423	-0.544247	0.0235867
A_24_P169544	0.33347	0.0352925
A_23_P251695	0.350816	0.032781
A_24_P101651	1.83463	0.0198259
A_23_P108404	0.505296	0.0334508
A_21_P0001900	0.408093	0.0341492
A_33_P3271651	0.830877	0.0277342
A_33_P3364389	-0.544719	0.0053793
A_33_P3245348	-0.270035	0.0392765
A_22_P00017078	-0.556241	0.00551169
A_23_P108028	0.312415	0.0117494
A_23_P143748	-0.927457	0.0117398
A_21_P0001958	0.724256	0.0107951
A_21_P0013615	-0.329959	0.0353685
A_33_P3882264	-0.582044	0.00427009
A_24_P305623	-0.486062	0.0326793
A_24_P277657	1.27978	0.000118126
A_33_P3261953	-0.626753	0.0486633
A_33_P3257523	0.444059	0.0458223
A_22_P00005509	1.50389	0.0246179
A_22_P00008094	-0.995595	0.000978054
A_33_P3314436	-0.556039	0.00654154
A_24_P336759	-0.351065	0.025798
A_23_P93360	-1.44612	0.0225336
A_23_P60166	-1.18885	0.00411234
A_23_P48740	-1.90218	0.0367073
A_33_P3314192	0.454796	0.00358008
A_21_P0003360	1.22356	0.0427036
A_23_P167201	-0.23175	0.0432207
A_23_P124252	-0.398299	0.00988511
A_33_P3250443	-1.44121	0.0451995
A_33_P3292241	-0.976499	0.0194326
A_33_P3411773	-0.296698	0.0183822
A_19_P00809992	-0.429524	0.0124722
