# Supplementary material for: A 17-molecule set as a predictor of complete response to neoadjuvant chemotherapy with docetaxel, cisplatin, and 5-fluorouracil in esophageal cancer
Source: PLoS One. 2017 Nov 14;12(11):e0188098. doi: 10.1371/journal.pone.0188098 (PMC5685591; doi:10.1371/journal.pone.0188098)
Supplement: S3 Table — 47 pathways, which scored more than 20 using the score of hypergeometric distribution, are listed in this table. (XLSX) [file pone.0188098.s003.xlsx]

## Sheet: Sheet1
Rank	Pathway	Score
1	transcriptional regulation by SMAD	96.054
2	transcriptional regulation by RB/E2F	77.067
3	transcriptional regulation by STAT	76.942
4	transcriptional regulation by C/EBP	73.605
5	transcriptional regulation by NFAT	72.914
6	transcriptional regulation by p73	70.105
7	14-3-3 signaling pathway	65.922
8	transcriptional regulation by AP-1	63.606
9	transcriptional regulation by IRF	62.185
10	transcriptional regulation by p53	60.201
11	transcriptional regulation by GR	59.53
12	PIN1 signaling pathway	58.622
13	HSP90 signaling pathway	58.622
14	transcriptional regulation by FOXM	55.074
15	CDK inhibitor signaling pathway	50.957
16	Nucleophosmin signaling pathway	50.493
17	transcriptional regulation by VDR	49.834
18	transcriptional regulation by Ets-1/2	48.689
19	Folic acid metabolism	48.489
20	RSK signaling pathway	44.568
21	signal transduction by BLIMP-1	42.06
22	transcriptional regulation by BLIMP-1	42.06
23	transcriptional regulation by RUNX	40.533
24	transcriptional regulation by Myb	39.376
25	transcriptional regulation by POU domain factor	37.805
26	transcriptional regulation by Myc	37.139
27	Caspase signaling pathway	36.776
28	transcriptional regulation by HIF	36.776
29	HDAC signaling pathway	34.628
30	SIBLING signaling pathway	34.498
31	HDAC signaling pathway	33.595
32	HSPB signaling pathway	33.595
33	CDK signaling pathway	33.371
34	transcriptional regulation by NFkB	32.742
35	Bcl-2 family signaling pathway	32.125
36	PAK signaling pathway	30.491
37	Gene regulation by microRNA（cell cycle）	30.263
38	Sirtuin signaling pathway	28.626
39	Integrin signaling pathway	28.6
40	ErbB signaling pathway	27.853
41	cytochrome c signaling pathway	27.388
42	Mst(Hippo) signaling pathway	25.836
43	transcriptional regulation by p63	23.616
44	Huntingtin signaling pathway	21.697
45	transcriptional regulation by TCF[20.949]	20.949
46	transcriptional regulation by Ets-domein transcription factor family	20.69
47	transcriptional regulation by Ets-domein family	20.69
