# Supplementary material for: A 17-molecule set as a predictor of complete response to neoadjuvant chemotherapy with docetaxel, cisplatin, and 5-fluorouracil in esophageal cancer
Source: PLoS One. 2017 Nov 14;12(11):e0188098. doi: 10.1371/journal.pone.0188098 (PMC5685591; doi:10.1371/journal.pone.0188098)
Supplement: S4 Table — The molecular expression of validation cases were summarized in this table. (XLSX) [file pone.0188098.s004.xlsx]

## Sheet: validation .txt
Agt-human	2_Log2FC
GE_BrightCorner	-0.243508
DarkCorner
A_21_P0014386
A_33_P3396872
A_33_P3267760
A_32_P194264	-0.163035
A_23_P153745	-0.646484
A_33_P3352837
A_21_P0011260
A_33_P3235816
A_21_P0014180
A_24_P944991
A_21_P0006507
A_23_P208706	-0.554245
A_33_P3388806
A_33_P3324839
A_24_P333494	0.171154
A_22_P00006274
A_23_P161615	0.0116568
A_33_P3384958
A_22_P00018955
A_22_P00009547
A_23_P218331	-0.454812
A_33_P6455786	0.369069
A_21_P0008705
A_22_P00016526
A_33_P3235207
A_33_P3330991	0.457517
A_33_P3374299
A_33_P3274701
A_23_P83436	-0.140934
A_33_P3243138
A_22_P00008018
A_22_P00003937
ERCC-00109_120
A_33_P3293593
A_22_P00008389
A_21_P0012208	1.35988
A_23_P101084
A_23_P162120	0.745715
A_24_P291426	1.06261
A_32_P99311
A_21_P0011409
A_24_P198629	-0.319352
A_19_P00322925	0.0948808
A_22_P00025188
A_23_P52610	0.265806
A_22_P00004622
A_23_P2814
A_23_P140602	-0.72952
A_33_P3276112
A_21_P0012896	-0.148007
A_22_P00010379
A_23_P210939	-0.656862
A_24_P349039
A_24_P143686	0.00645868
A_23_P115346	0.416862
A_22_P00010590
A_22_P00014892	0.246828
A_21_P0014148
A_21_P0012259
A_33_P3237393
A_23_P251486
A_33_P3227880	-0.462003
A_33_P3267305	-0.315867
A_22_P00017513
A_21_P0005768
A_21_P0013237
A_21_P0003068
A_33_P3333642	0.291505
A_24_P42557
A_21_P0014207
A_22_P00021565	0.787375
A_21_P0000102	0.34783
A_24_P401090	-0.710754
A_21_P0003288
A_24_P914625
A_33_P3393543
A_22_P00025856	0.701914
A_23_P10559
A_23_P109636	1.61376
A_22_P00011325	0.289496
A_22_P00000881
A_24_P143301
A_22_P00010333
A_23_P215406	-0.310711
A_22_P00011550
A_21_P0003096
A_21_P0013738
A_21_P0010286
A_24_P336113	0.0604586
A_33_P3373991
A_33_P3266619
A_33_P3361412
A_33_P3349927
A_22_P00023880
A_22_P00002594
A_22_P00019357
A_22_P00009095
A_24_P92952	0.350873
A_32_P132317	-0.0541235
A_22_P00015375	0.444635
A_32_P120604	-0.405503
A_23_P141044	1.00532
A_33_P3250356
A_21_P0003248
A_23_P310295	-0.531988
A_23_P429449
A_24_P161581	0.076523
A_22_P00011282
A_23_P121806	0.035934
A_21_P0007692
A_23_P207400	0.528177
A_21_P0009956
A_23_P203841	-0.563835
A_22_P00012923
A_23_P117928	-0.26943
A_21_P0007650
A_23_P120845	-1.90837
A_22_P00010589
A_21_P0001417
A_23_P156708	2.62097
A_23_P252023
A_21_P0001507
A_21_P0012608
A_33_P3357949	0.311945
A_22_P00000283
A_23_P255257	-0.261076
A_33_P3220445	0.86214
A_22_P00005226
A_33_P3295098
A_22_P00014012
A_23_P123672	-1.44667
A_21_P0003616
A_22_P00003128
A_33_P3259443
A_22_P00025675
A_22_P00020019
A_22_P00002331
A_33_P3254590
A_33_P3421163
A_24_P288915
A_33_P3417950	0.104234
A_33_P3241989
A_33_P3414669	0.852916
A_33_P3252394	-0.798983
A_23_P62377
A_21_P0010441
A_33_P3763846
A_21_P0012309
A_19_P00319917
ERCC-00134_68
A_33_P3381851	-0.131963
A_23_P71146	-0.292862
A_22_P00010187
A_21_P0000259	-0.0249565
A_22_P00004353
A_21_P0001285
A_24_P930418
A_22_P00016797
A_22_P00007653
A_21_P0007074
A_22_P00012683
A_21_P0011230
A_33_P3589217	0.302265
A_33_P3231739
A_33_P3223467	0.175275
A_32_P57237	-0.611247
A_21_P0010149
A_22_P00011426
A_33_P3342481
A_23_P114689	0.0891753
A_33_P3877992
A_22_P00023982
A_33_P3381107
A_22_P00015234
A_21_P0010897
A_32_P783	-0.244918
A_21_P0003351
A_21_P0012145
A_21_P0009361
A_21_P0008555
A_23_P76218
A_22_P00012147
A_23_P120812
A_23_P29204	-1.10347
A_33_P3281066	0.0236494
A_23_P73637
A_23_P146497	-0.853162
A_33_P3339197
A_21_P0009396
A_23_P116898	0.952319
A_24_P254965	0.368744
A_33_P3240951
A_33_P3376302
A_24_P168760	-0.395757
A_22_P00021003
A_33_P3383606	-0.675618
A_22_P00008257
A_19_P00802154
A_19_P00315810	0.318326
A_23_P253074
A_21_P0009282
(+)E1A_r60_a22	0.127769
A_32_P181527
A_21_P0002371
A_22_P00015397	0.712201
A_23_P104583	-0.435411
A_22_P00005058
A_23_P118392	-2.41401
A_21_P0001995	0.536987
A_21_P0010606
A_24_P76879	-0.480472
A_22_P00008551
A_23_P37914
ERCC-00162_107
A_23_P137532	-1.33002
A_21_P0006321
A_21_P0012840
A_33_P3240607
A_33_P3329467	-0.0604119
A_22_P00015696
A_21_P0012155
A_33_P3265394
A_19_P00318883	-0.0685198
A_21_P0005058
A_21_P0002697	0.866508
A_23_P118246	0.408108
A_21_P0004924
A_22_P00023983
A_33_P3251332	-0.0480188
A_33_P3423585
A_33_P3403399
A_23_P39402	-0.56403
A_23_P37702	-0.364303
A_23_P213014	0.510255
A_23_P321261	-0.730617
A_23_P115842	0.407625
A_22_P00012632
A_23_P102364	-0.244814
A_23_P315451
A_33_P3210379	-0.0314541
A_22_P00010339
A_33_P3827416	0.0917158
A_22_P00017072
A_21_P0006214
A_22_P00009258
A_33_P3417985
A_23_P98350	-2.1018
A_21_P0012541
A_23_P61580	0.274354
A_23_P119943	0.241113
A_23_P102937	-0.0403684
A_24_P944827	0.288532
A_21_P0001769
A_23_P101461	-0.0113765
A_22_P00004711
A_21_P0006900
A_22_P00009827	0.648559
A_21_P0004606
A_22_P00002868
A_32_P223777
A_33_P3244269
A_22_P00001571
A_32_P55241
A_21_P0000766	-0.37308
A_33_P3247919	-0.0607941
A_21_P0007475
A_22_P00003178
A_23_P29975
A_33_P3305885
A_21_P0006535
A_22_P00023281	0.0754197
A_22_P00001741	-0.347643
A_21_P0004866
A_33_P3397763	0.147154
A_22_P00012133
A_21_P0007107
A_22_P00018241
A_33_P3272189	-0.377761
A_22_P00017887
A_24_P61772
A_22_P00009100	0.06745
A_23_P375354
A_33_P3362321	0.354877
A_23_P171366	0.396225
A_23_P110504	-1.11399
A_22_P00009713
A_21_P0014007
A_32_P148538	-0.0607864
A_21_P0011760
A_23_P101960	1.01113
ERCC-00128_189
A_21_P0000989
A_33_P3382412	-0.750848
A_23_P207632
A_22_P00010537
A_22_P00016091
A_23_P1863
A_23_P126623	-0.193418
3xSLv1
A_22_P00002581
A_21_P0005046
A_33_P3373273
A_33_P3397418	-0.0524372
A_21_P0008949	1.72063
A_23_P112026	-2.40224
A_21_P0014887
A_22_P00017445
A_23_P79911	-0.0634487
A_22_P00011501
A_22_P00025696
A_21_P0007656
A_24_P58308	0.153969
ERCC-00007_60
A_23_P126416
A_21_P0003949
A_32_P396186	0.698819
A_33_P3292874
A_23_P147199	0.659407
A_23_P81399	-0.551668
A_22_P00010650	0.348219
A_33_P3248602	0.125239
A_22_P00024904
A_19_P00322966	0.543996
A_23_P99785
A_33_P3267651	-0.112342
A_24_P376787	0.716323
A_24_P392925
A_33_P3797820
A_22_P00008478
A_33_P3230137
A_33_P3252598
A_33_P3313250
ERCC-00053_71
A_23_P388993	-0.857364
ERCC-00165_60
A_23_P256632
A_23_P22364
A_33_P3412317
A_23_P154708
A_21_P0008147
A_22_P00004664
A_22_P00000647
A_22_P00020384	0.03848
A_32_P210252	0.348926
A_22_P00002385
A_23_P110288	0.246704
A_33_P3356371
A_33_P3359285
A_22_P00009857
A_32_P224850	0.20538
A_19_P00321739
A_33_P3256033	-0.610688
A_21_P0009051
A_21_P0001804
A_23_P110167	0.52804
A_21_P0010069
A_33_P3378161
A_22_P00017159
A_24_P66932	2.32824
A_21_P0014800
A_33_P3389342	0.311096
A_24_P133905
A_24_P943894
A_22_P00015322
A_33_P3247659	0.407409
A_33_P3401482
ERCC-00062_278
A_23_P320739	-0.127085
A_23_P109034	-1.59918
A_23_P95302	0.904119
ETG10_13482
A_23_P149200	-0.605122
A_23_P202860	0.544117
A_23_P78134	-0.459043
A_22_P00000279
A_23_P314584	-0.823224
A_21_P0010380
A_21_P0008952
A_23_P160729	-0.00300963
A_33_P3388491	0.223622
A_21_P0011926
A_23_P131866	0.0298066
A_24_P251221	0.295915
A_22_P00023694
A_32_P61495
A_33_P3381186
ERCC-00067_104
A_21_P0014344
A_19_P00321556
A_22_P00008912
A_24_P11061	-3.65322
A_21_P0004306
A_22_P00014322
A_22_P00009971
A_23_P148327
A_33_P3240492
A_23_P416212	0.719725
A_33_P3395513
A_22_P00021489
A_33_P3377911
A_22_P00017015
A_21_P0012638
A_33_P3280700
A_23_P74059
A_21_P0010652
A_23_P106145	-2.36387
A_23_P253389	0.0746764
A_33_P3400643
A_22_P00003386
A_22_P00008847
A_33_P6471080
A_22_P00024177
A_33_P3247629	0.0427865
A_22_P00009666
A_33_P3315679
A_23_P135722
A_23_P112950	0.436366
A_32_P743184
A_23_P132738	-0.163089
A_24_P250499	-0.538118
A_22_P00013837
A_22_P00011976
A_22_P00006228
A_22_P00008870
A_21_P0010703	0.101197
A_33_P3333900
A_21_P0001333
A_33_P3370692
A_23_P10121	-0.415995
A_21_P0012390
A_22_P00025959	0.82627
A_33_P3342720
ERCC-00123_60
A_22_P00012472
ERCC-00012_90
A_22_P00019621
A_24_P930741
A_23_P117852	0.916538
A_33_P3418571
A_24_P94319
A_22_P00013314
A_33_P3576853
A_23_P67992	-0.17523
A_24_P26554	-0.233882
A_22_P00001302
A_33_P3366141
A_23_P431939	0.0929469
A_22_P00021042
A_33_P3339173	0.208807
A_23_P140821
A_33_P3244623
ERCC-00042_60
A_32_P44775	-0.454366
A_33_P3347241
A_21_P0001187
A_33_P3287897
A_21_P0003021
A_24_P282108	-0.0756807
A_21_P0008462
A_21_P0009724
A_21_P0004225
A_22_P00017277
A_24_P144377	0.209852
A_23_P316637
A_33_P3289960
A_23_P159406	0.168418
A_33_P3235048
A_21_P0008109
A_21_P0008318
A_19_P00316985
A_33_P3821494
A_33_P3407429
A_23_P133424	-0.625288
A_33_P3355926
A_21_P0014516
A_33_P3402071
A_22_P00024945
A_33_P3336514	0.858181
A_21_P0002845
A_23_P142013
A_23_P166993
A_23_P163235	0.271121
A_23_P350617
A_21_P0012575
A_21_P0004478	0.455465
A_33_P3338559	0.608347
A_24_P332926	-0.129372
A_33_P3419567
A_33_P3308764
ERCC-00077_121
A_33_P3325758
A_21_P0001688
A_19_P00802587
A_23_P364567
A_24_P942030	0.721492
A_22_P00025312
A_23_P157007
A_33_P3268838
A_19_P00318404	-0.39881
A_24_P686965	-0.516967
A_22_P00021375
A_22_P00001752
A_33_P3379004	0.823166
A_23_P408473	-0.116394
A_22_P00022416
A_22_P00006933
A_21_P0003909
A_21_P0007524	0.662814
A_23_P200579
A_22_P00011105
A_22_P00024708
A_21_P0012909
A_21_P0005464
A_22_P00020711
A_22_P00018728
A_23_P16652	-0.413543
A_24_P696761
A_22_P00018850
A_21_P0001607
A_23_P47904
A_21_P0003741
A_23_P50710
A_24_P213120
A_23_P52336	0.18312
A_33_P6570282	0.559364
A_24_P314585
A_21_P0003983
A_21_P0000504	-0.178695
A_33_P3351622
A_33_P3251108	-0.577403
A_33_P3332547	-0.409584
A_19_P00322850
A_22_P00018897
A_21_P0010369
A_32_P155364	-0.376376
A_23_P125233
A_33_P3337034	0.651134
A_33_P3217470
A_23_P424051
A_23_P368393	0.214386
A_21_P0008780
A_21_P0001376
A_22_P00009207
A_21_P0012654	1.20269
A_21_P0014033
A_21_P0011354	0.291231
A_23_P427703	0.267784
A_33_P3224505
A_22_P00015881
A_22_P00003249
A_21_P0003575
A_22_P00021451
A_23_P61447	0.184638
A_24_P355967
A_32_P86245
A_22_P00013240
A_24_P291401
A_22_P00009974
A_21_P0005615
A_23_P19115	0.272564
A_23_P35045
A_24_P227585	0.130352
A_22_P00002974
A_22_P00019241
A_33_P3339070
A_22_P00017436
A_24_P190541	-0.000920933
A_33_P3268174	0.363599
A_33_P3286739
A_24_P167984	0.106557
A_19_P00321124
A_32_P206497
A_33_P3351745	-0.127962
A_24_P404840
A_22_P00011458
A_23_P68942	-0.0411331
A_22_P00010253
A_22_P00009379
A_22_P00000755
A_33_P3360227
A_22_P00012831	0.341108
A_33_P3380311	0.115664
A_24_P79054	-0.381433
A_23_P88630	0.0803601
A_23_P379475	0.537757
A_24_P154868
A_24_P921321
A_23_P10785	0.371369
A_21_P0006004
A_21_P0011770	0.120943
A_21_P0003363
A_24_P126139
A_33_P3293519
A_22_P00001595
A_21_P0009686
A_21_P0002073	-0.0416101
A_22_P00009732
A_33_P3244818	0.755093
A_21_P0001944
A_22_P00013937
A_24_P129632	0.434208
A_21_P0009560
A_23_P122041	-0.335718
A_33_P3407751
A_21_P0000753
A_23_P311192
A_21_P0005021
A_24_P50950	0.167298
A_22_P00010075
A_33_P3366575	-0.0630903
A_23_P388301
A_23_P90895	0.33411
A_23_P42507	-0.0894849
A_23_P31224	0.118644
A_22_P00012484
A_22_P00023531
A_23_P107693	-0.39985
A_33_P3320152	-0.359067
A_22_P00015171
A_22_P00015990
A_33_P3223208	0.112653
A_33_P3346937
A_22_P00020853
A_33_P3301095	-0.900079
A_33_P3337049
A_23_P55319	0.0912553
A_32_P928190
ERCC-00075_180
A_23_P100632	-0.844253
A_23_P52974
A_32_P221
A_23_P103070	-0.848034
A_23_P79628	-0.28615
A_22_P00018186
A_23_P2474	-0.368734
A_33_P3211473	0.0928607
A_22_P00011599	-0.466814
A_23_P106859	-0.357038
A_21_P0000368	0.0596722
A_33_P3424462
A_23_P122775	-0.300633
A_21_P0010553	0.236785
A_33_P3236416	1.19543
A_23_P126248
A_33_P3404566
A_24_P152983	0.0565114
A_33_P3377346
A_33_P3355649
A_33_P3378772
A_33_P3353941
A_21_P0006662
A_33_P3402526	-0.31172
A_24_P274640	-0.143554
A_23_P6546	0.439765
A_22_P00008336
A_23_P105138	0.350779
A_24_P162979
A_22_P00007208
A_22_P00004881
A_24_P15325
A_22_P00015216
A_21_P0001390
A_23_P26976
A_33_P3392907
A_22_P00025271
A_24_P39639	0.362672
A_22_P00004155
A_21_P0005503
A_22_P00023392	-0.814671
ERCC-00081_60
A_22_P00002274
A_33_P3365760
A_23_P393645	0.513999
A_22_P00024466
A_33_P3238493
A_32_P104746	-0.927968
A_21_P0005011
A_24_P50028
A_21_P0013162
A_21_P0008084
A_21_P0006746
A_33_P3366266
A_22_P00009556
A_24_P118938
A_23_P364324	1.05327
A_21_P0003486
A_23_P10077	-0.422533
A_21_P0001397
A_33_P3221353	0.604891
A_22_P00000214
A_33_P3327642	-0.724149
A_24_P329487	-0.106079
A_23_P315206	-0.0207459
A_33_P3212525
A_21_P0014784
(+)E1A_r60_a107	0.0906928
A_21_P0004412
A_22_P00012804
A_19_P00808461	1.4456
A_22_P00004055
A_21_P0009137
A_23_P168306	0.795893
A_33_P3257627
A_21_P0004881
A_23_P411723	-2.21899
A_23_P91943
A_33_P3238052	0.203692
A_33_P3267195	-0.337617
A_24_P68631	0.959748
A_32_P488818
A_23_P139250
A_22_P00001666
A_21_P0009969	-0.0367333
ETG08_142674
A_33_P3366102	-0.519079
A_33_P3402350
A_22_P00008664
A_22_P00007173
A_22_P00004583
A_33_P3290573	0.67617
A_22_P00000995
A_21_P0010951	-0.114888
A_22_P00003229	0.207184
A_23_P163306	-1.44461
A_21_P0007087
A_21_P0010687
A_23_P145146	-0.89843
A_22_P00007583
A_23_P412577	0.238299
A_24_P230514
A_24_P296457
A_32_P129214
A_33_P3424328
A_22_P00007982
A_24_P413470	1.43262
A_21_P0010625
A_22_P00008772
A_23_P122563	-0.354677
A_33_P3211968
A_33_P3268863
A_22_P00020715
A_24_P334130
A_23_P27606	-0.489188
A_33_P3390013	-1.33235
A_21_P0013442
A_22_P00014356
A_33_P3267543
A_33_P3392867
A_22_P00014762
A_23_P121120	-0.204
A_21_P0008238
(+)E1A_r60_a135	0.1362
A_33_P3361758
A_21_P0003082
A_23_P209269	-0.162052
A_22_P00012249
A_22_P00010106
A_33_P3335895
A_24_P73599
A_23_P135690	0.270194
ERCC-00136_67
A_19_P00803124
A_24_P257511
A_23_P120776	-0.640672
A_22_P00011670	-0.398505
A_32_P751535	-0.189664
A_22_P00012040	0.985107
A_22_P00015054
A_24_P320880	0.147413
A_23_P325075	-0.295214
A_33_P3217393
A_23_P111737
A_19_P00318091
A_22_P00013019
A_22_P00021235
A_23_P107116	0.812967
A_22_P00008425
A_24_P132039	-0.47727
A_21_P0008791
A_21_P0003150
A_21_P0013601
A_33_P3668049	1.25698
A_21_P0007103
A_33_P3378707	-0.36543
A_23_P127522	0.906911
ERCC-00104_60
A_23_P210619	-0.168093
A_23_P66813	-0.506003
A_33_P3406530
A_33_P3297305
A_21_P0003783
A_23_P204847	-1.37281
A_23_P167005
A_22_P00023751
A_21_P0007266
A_22_P00009741
A_33_P3222451
A_23_P500741	0.494979
A_23_P404162
A_21_P0014322
A_32_P88349	-0.176021
A_23_P169017	-2.16792
A_22_P00010168	-0.0476511
A_33_P3233099
A_23_P136817	0.182105
A_22_P00025394
A_22_P00023351	-0.272422
A_22_P00004026
A_23_P92967	-0.425327
A_22_P00000694
A_33_P3258003
A_33_P3349774
A_23_P114307
A_33_P3320643
A_21_P0009805
A_22_P00021651
A_21_P0010627
A_21_P0009696
A_22_P00002738
A_21_P0003693
A_22_P00012448
A_22_P00003522
A_21_P0013799
A_23_P153441	-0.710676
A_22_P00009984
A_21_P0000933
A_33_P3408983	0.490511
A_24_P3140	0.627378
A_22_P00012385	-0.0113075
A_23_P57137	-0.468334
A_23_P351168
A_23_P16523	-2.88391
A_21_P0006590
A_32_P195065
A_23_P18055	0.34734
A_22_P00017455
A_33_P3386965
A_23_P304511	1.24325
A_22_P00003701
A_24_P187056
A_22_P00018871
ERCC-00158_78
A_33_P3301040
A_23_P110005	-0.511121
A_33_P3314500
A_23_P315789
A_24_P393461	-0.408779
A_23_P377819	0.102409
A_22_P00003237
A_23_P314798	0.800222
A_21_P0009497
A_33_P3547141
A_21_P0003577
A_23_P202496	0.143636
A_33_P3380642
A_32_P47754
A_24_P286527	-0.0609433
ERCC-00171_229
A_33_P3359763
A_23_P40025	-0.66409
A_21_P0013783
A_23_P126363
A_21_P0000905
A_23_P322043	-0.447413
A_22_P00011795
A_21_P0008819
A_23_P13899	-0.668163
A_22_P00014097
A_23_P90079
A_23_P369471
A_23_P6615
ETG05_66023
ERCC-00040_174
A_23_P46412	0.0264666
A_23_P73848
A_23_P170888
A_21_P0014185
A_22_P00021891
A_33_P3333554
A_24_P38143	0.30578
A_33_P3355014	-1.29294
A_19_P00318189	0.462903
A_23_P74205
A_21_P0008422
A_21_P0003965
A_23_P94795	-0.476967
A_33_P3252141	0.292742
A_23_P43119
A_33_P3299525	-0.834084
A_22_P00006071
A_24_P143324
A_22_P00014599	-0.141317
A_21_P0006628
A_33_P3397061
A_32_P2452	0.402105
A_22_P00016635
A_22_P00023529
A_24_P136124
A_32_P416161
A_33_P3359832
A_21_P0013534
A_23_P148150	-0.967924
A_22_P00016050
A_23_P94338
A_22_P00016432
A_19_P00811348
A_23_P434809	0.394948
A_33_P3318960	-0.480154
A_21_P0010487
A_32_P29806	-0.813655
A_23_P212258
A_23_P1352
A_24_P941376
A_33_P3338047
A_33_P3326904	-0.0215607
A_33_P3367301	-0.329031
A_22_P00008789
A_33_P3271301	-0.0264331
A_22_P00005190
A_33_P3384942
A_22_P00019624
A_24_P59236
A_23_P112412	-0.607554
A_22_P00024215
A_23_P388379
A_22_P00017595
A_33_P3404525
A_21_P0007503
A_21_P0008890
A_33_P3302613
A_33_P3266898	0.867348
A_23_P311144
A_22_P00018277
A_24_P304723	-0.845105
A_24_P408457
A_23_P360179	-0.0861357
A_24_P125335
A_21_P0005202
A_33_P3236686
A_33_P3337599	-0.159634
A_23_P171095
A_22_P00011598
A_33_P3285570
A_21_P0011972
ERCC-00154_60
A_21_P0004858	-0.763436
A_21_P0000255	0.790876
A_33_P3378777
A_23_P200780	1.52608
A_22_P00013890
ERCC-00054_84
A_21_P0012751
A_21_P0013514	-0.152469
A_33_P3251065
A_23_P421175	0.0121684
A_24_P392480
A_33_P6817399	0.357366
A_33_P3356220	0.0873688
A_32_P32391	1.48172
A_23_P117683	-0.199515
A_23_P318860
A_23_P118158
A_33_P3808371	0.165174
A_33_P3340180
A_24_P299210
A_21_P0011171
A_22_P00002041
A_23_P35293	-0.381153
A_33_P3311711
A_33_P3319126
A_19_P00322533	0.157782
A_33_P3403237
A_33_P3372397
A_23_P37127	1.15371
A_33_P3292208
A_22_P00020059
A_33_P3248231
A_33_P3351693
A_33_P3355703
A_21_P0014609
A_21_P0002654
A_23_P254181
A_33_P3418209
A_21_P0008596
A_21_P0005654
A_22_P00001548
A_23_P99771	-1.4257
A_23_P65157	-0.641874
A_23_P48816
A_33_P3274189
A_22_P00013593
A_22_P00020442
A_23_P21673	-0.0746868
A_32_P78101
A_24_P124973
A_33_P3311056	-0.460306
A_23_P122815	-0.659943
A_22_P00001117
A_23_P91619	-0.245589
A_21_P0010254
A_21_P0012606
A_24_P102895	0.0696766
A_33_P3358851
A_33_P3290249
A_22_P00022405
A_23_P120822
A_22_P00014426
A_23_P54205
A_22_P00016512
A_22_P00018797
A_21_P0011950
A_23_P167497
A_33_P3311353
A_22_P00000656
A_33_P3424489	-3.231
A_23_P315122	0.361207
A_33_P3262475
A_21_P0006867
A_22_P00021123
A_23_P143374	0.653301
A_33_P3220113
A_22_P00008722
A_24_P203298
A_22_P00013658
A_21_P0005160
A_22_P00018405
ERCC-00097_63
A_21_P0012859
A_23_P23719	0.48094
A_33_P3413384
A_33_P3212909
A_21_P0002570
A_33_P3407013
A_24_P201531	-0.88213
A_21_P0002423
A_24_P136211	0.0633362
A_21_P0003226	0.530081
A_21_P0004921	0.0143316
A_21_P0007218	-0.643132
A_33_P3276856
A_23_P115137	-0.666316
A_24_P383581	-0.293455
A_24_P169386
A_23_P121686	-0.274104
A_23_P205216	0.247539
A_23_P170534	0.271757
A_33_P3230841
A_33_P3317998
A_33_P3393331
A_21_P0000856
A_23_P111811	0.151258
A_33_P3407384
A_33_P3381097
A_23_P113523	0.394352
ERCC-00028_121
A_22_P00011766
A_23_P61466
A_33_P3464438
A_32_P151366	0.526267
A_33_P3401169	-0.0842843
A_33_P3337831
A_24_P874052
A_23_P17354
A_33_P3210223
A_33_P3410806
A_32_P72940	-0.817722
A_21_P0003339
(+)E1A_r60_3
A_22_P00014754
A_23_P83634	0.143678
A_32_P48825
A_21_P0000014
A_23_P373799	0.0701653
A_33_P3255544	-0.159995
A_21_P0006216
A_33_P3391090
A_21_P0005761
A_22_P00022877	-0.227153
A_32_P141969
A_33_P3777584
A_21_P0005231
A_22_P00021224
A_22_P00014842
A_33_P3260964
A_22_P00010262
A_33_P3339212	-0.57478
A_23_P146811	0.112983
A_33_P3235004
A_23_P89249	0.523836
A_22_P00003766	0.511534
A_24_P287473	0.504487
ETG09_35454
A_23_P359214	1.46458
A_24_P10226
A_21_P0003632
ERCC-00051_60
A_21_P0012863
A_21_P0012529
A_23_P34741	-0.328595
A_21_P0006087
A_33_P3260322	0.333822
A_22_P00007180
A_23_P45970	0.290293
A_33_P3223495
A_23_P148584	-1.09392
A_23_P419795	-0.396198
A_21_P0008739
A_22_P00010873
A_33_P3332135	0.257192
A_22_P00002641
A_32_P196115	0.299137
A_22_P00010273
A_22_P00014526
A_22_P00009450
A_21_P0010679	-0.073562
A_33_P3294002	-0.42017
A_21_P0006492
A_21_P0008407
A_23_P106998	-0.856723
A_21_P0010520	1.14465
A_32_P131367	0.105475
A_22_P00015438
A_33_P3842770	0.631063
A_24_P406986	-0.644938
A_21_P0011917
A_23_P38446	-0.56075
A_23_P313652
A_23_P25019	0.370589
A_24_P555510	0.24
A_33_P3414137
A_22_P00008704
A_33_P3832680
A_33_P3214052
A_33_P3312730
A_21_P0013792	1.52227
A_21_P0008358
A_33_P3385870
A_23_P111978
A_22_P00003974	0.0599146
A_24_P401870
A_21_P0005815
A_22_P00005815
A_33_P3277407	0.979549
A_22_P00019710
A_22_P00015463
A_22_P00023197
A_33_P3271930
A_22_P00006065
A_22_P00020217	0.469572
A_22_P00007842
A_22_P00024979
A_21_P0012462
A_33_P3533377
A_23_P110492	0.105145
A_33_P3327470
A_21_P0013018
A_23_P202602	0.270117
A_33_P3362326	0.766636
A_24_P349616	0.503385
A_33_P3283813
A_22_P00003805
A_22_P00018817
A_23_P435941	0.252081
A_21_P0009654
A_23_P342053	0.482248
A_22_P00018444
A_32_P191503	-0.210515
A_21_P0005037
A_33_P3344264	0.48592
A_23_P9056	0.356056
A_22_P00013415	-0.918587
A_23_P58482	-0.806862
A_23_P78563	-0.493399
A_23_P210131	0.35801
A_33_P3416649
A_23_P8801	1.82291
A_24_P62367
A_21_P0002965
A_21_P0000420
A_33_P3284533
A_33_P3213419	0.201612
A_22_P00001551
ERCC-00061_161
A_33_P3220090
A_21_P0002911
A_33_P3388192
A_23_P19134	0.748183
A_21_P0001548
A_22_P00007562
A_22_P00025517
A_21_P0012500
A_21_P0013106
A_33_P3251148	-0.305928
A_23_P67646
A_32_P20367	0.125423
A_22_P00016869
A_21_P0005709
A_33_P3384652
A_21_P0001590
A_21_P0005740
A_33_P3270742
A_23_P46429	-1.24363
A_21_P0005147	0.365623
A_21_P0006611	-0.0809732
A_33_P3408221	-0.155827
A_23_P331092	-0.0378345
A_22_P00003118
A_33_P3261869	0.600455
A_33_P3361771
A_21_P0010395
A_22_P00016827
A_33_P3351999	1.07903
A_23_P118516	-1.11926
A_33_P3333089
A_23_P215505	-0.473623
A_21_P0011789
A_33_P3364811	-0.581702
A_21_P0005410
A_21_P0006035
A_33_P3220410
(+)E1A_r60_1	0.212243
A_22_P00023760
A_22_P00007614
A_22_P00009914
A_22_P00006710	-0.0591532
A_33_P3292650	-1.73198
A_22_P00013801
A_22_P00002070	0.265725
A_21_P0004352
A_23_P386888
A_24_P461238
A_22_P00003829
A_33_P3380992	1.42113
A_33_P3399911
A_23_P117424	0.438626
A_33_P3267380
A_23_P119907	-0.600677
A_33_P3398091	-0.646933
A_33_P3335935	0.183462
A_23_P11224	0.00416677
A_33_P3296582
A_22_P00022030
A_33_P3321564
A_21_P0002153
A_32_P496893
A_33_P3305243
A_22_P00002025
A_23_P1145	0.604232
A_22_P00021084	0.663006
A_23_P258493	0.606208
ETG04_27747
A_23_P120710	0.00940633
A_23_P163161	0.784523
A_21_P0002189	0.749821
A_22_P00003573
A_22_P00016698
A_21_P0000859
A_23_P110811	0.013103
A_21_P0007822
A_24_P181672
A_23_P144020
A_33_P3267769
A_33_P3282840	0.730381
A_21_P0009753
A_21_P0005753
A_23_P83073	-0.69049
A_23_P62605	-0.214945
A_33_P3345011
A_33_P3349840	0.248902
A_24_P548060
A_23_P256455	-0.0620123
A_22_P00007771
A_22_P00016768
A_22_P00016720
A_23_P436618
A_33_P3345210
A_22_P00002244	1.08581
A_23_P69941	0.437766
A_19_P00810982	-0.395781
A_23_P392076	0.0665388
A_22_P00003761
A_22_P00003103
A_21_P0011474	0.296083
A_23_P217178
A_33_P3311646	0.208423
A_21_P0012698
A_22_P00016696	-0.161111
A_24_P32935
A_22_P00022068
A_24_P140608
A_33_P3373885
A_23_P115762	0.313193
A_23_P169887	0.447105
ERCC-00043_129
A_22_P00016682
A_22_P00005013
A_22_P00012139	-0.137137
A_33_P3321263
A_22_P00010716
A_33_P3268989
A_23_P364613
A_33_P3406998	0.406121
A_33_P3290602	0.11765
A_33_P3215848	-0.460753
A_23_P27207
A_23_P36647	-0.119634
A_22_P00005426
A_22_P00024948
A_22_P00009778
A_22_P00003695
A_21_P0008597
A_33_P3212274
A_33_P3258146	-0.315433
A_23_P65189
A_19_P00316371
A_32_P202438
A_23_P122233	-0.118701
A_22_P00003094
A_33_P3208970	-0.433403
A_21_P0003232
A_33_P3403075	0.3599
A_24_P364807	0.693205
A_22_P00000675
A_21_P0011044
A_23_P104372	0.568665
A_22_P00024301
A_22_P00001416
A_22_P00005153
A_23_P6596	0.513782
A_21_P0000081	-0.505035
A_33_P3304427
A_21_P0014863	0.162282
A_24_P254346	-0.364939
A_21_P0004716
A_21_P0006907
A_33_P3395883	-0.0525373
A_23_P357760
ERCC-00025_93
A_22_P00001540	0.088102
A_23_P171223	0.838992
A_23_P132444	0.0413863
A_33_P3300262
A_33_P3358856	0.12846
A_33_P3231981	-0.215935
A_23_P396934
A_21_P0011925
A_21_P0001740
A_33_P3214501
A_33_P3372659
A_23_P159851
A_23_P65307	0.3454
A_24_P50245	0.694618
A_24_P88554	0.489939
A_21_P0001415
ERCC-00071_128
A_33_P3213288
A_22_P00000150
A_21_P0004277
A_24_P132518	-0.0330862
A_23_P404821	0.440329
A_22_P00003889
A_23_P124003	-0.461989
A_33_P3373403
A_33_P3264089	0.167687
A_22_P00014113
A_21_P0000258	0.835921
A_33_P3418218
A_23_P211345	-1.37005
ERCC-00096_179
A_21_P0005026
A_33_P3284117
A_21_P0008154	-0.564567
A_33_P3326643
A_33_P3413038	0.204345
A_33_P3279620	-0.241814
A_23_P160177	-0.014181
A_21_P0013482
A_23_P385500
A_23_P110851	0.103939
A_22_P00003662
A_22_P00011151
A_23_P321935
A_24_P375322
A_33_P3278755
A_23_P117582	0.450998
A_23_P211806	-0.122
A_23_P48535	0.740382
A_23_P102508	-0.0199853
A_23_P29495	-0.560267
A_23_P51410	0.00655238
A_33_P3273290	-0.839047
A_23_P45488	0.0441046
A_23_P319640	0.0971858
A_23_P103877	-1.01089
A_23_P258310
A_23_P56529	-0.299061
A_23_P29939	-0.293234
A_23_P88222
A_21_P0008560
A_33_P3267731
A_24_P203765
A_33_P3343616
A_33_P3248787
A_32_P45974
A_22_P00023389
A_33_P3214047
A_22_P00005133
A_22_P00010440
A_23_P74344	0.492972
A_22_P00008549
A_21_P0004110
A_22_P00004430	-0.345654
A_24_P253251	0.387018
A_22_P00009751
A_23_P502035	-0.217171
A_23_P218131	-0.540215
A_33_P3352517
A_23_P36226	-1.05368
A_24_P367242
A_33_P3744736
A_22_P00021678
A_33_P3334121
A_32_P175739	-1.85695
A_21_P0001665
A_21_P0012230
A_21_P0003751
A_24_P83678	0.245215
A_23_P113237
A_23_P15511	-0.841953
A_19_P00318152	-0.0908301
A_23_P1981
A_22_P00012490
A_23_P45294	0.315777
A_22_P00018788
A_22_P00017031	0.93603
A_33_P3241090
A_21_P0014408
A_23_P213959	0.76052
A_23_P102462
A_24_P39928
A_22_P00000767
A_21_P0012834
A_21_P0009431
A_23_P374782	-1.76523
A_21_P0003186
A_21_P0005826
A_21_P0002507
A_21_P0011943
A_33_P3254136
A_21_P0000988
A_21_P0000748
A_33_P3863935
A_23_P252817
A_23_P373584
A_21_P0013968	0.380745
A_33_P3230011	0.245463
A_22_P00016042
A_22_P00021957
ERCC-00034_158
A_23_P358221	-0.132514
A_23_P10385	1.06416
A_24_P343233	-0.439365
A_23_P132260	-0.471134
A_23_P113825	-0.753456
A_33_P3319896
A_22_P00011954
A_23_P8848	0.0141935
A_21_P0012929	0.191405
A_33_P3304081	-0.245708
ERCC-00130_136
A_23_P122924	-3.62779
A_33_P3266993
A_23_P302550
A_33_P3313685
A_23_P60101	-0.0542473
A_32_P489986
A_33_P6817068	0.24584
A_21_P0013273
A_23_P336513	0.881012
A_21_P0010531
A_33_P3392187
A_19_P00808120	-0.577903
A_33_P3279119	-1.47122
ERCC-00017_150
A_33_P3257027	0.416443
A_21_P0010617	0.166525
A_22_P00024648
A_24_P56388	-0.994555
A_23_P60718	0.350974
A_22_P00011047
A_23_P106241	0.348934
A_21_P0005447	0.166217
A_21_P0001654
A_23_P152963	0.293063
A_21_P0013506
A_21_P0012109	-0.0344189
A_21_P0009733
A_33_P3594654	1.2138
A_33_P3378835	-0.593708
A_23_P25706
(+)E1A_r60_a97	0.139595
A_33_P3355230
A_23_P144337
A_21_P0013726
A_23_P54929	-0.0288795
A_21_P0008810
A_22_P00018498
A_21_P0007550
A_24_P152649	-0.355458
A_21_P0005994
A_23_P132845	0.219708
A_33_P3365601
A_21_P0009316
A_22_P00010737
A_33_P3235029
A_33_P3316233
A_22_P00019867	0.298655
A_33_P3333092
A_33_P3283964
A_33_P3292083	0.169604
A_21_P0014534
A_22_P00001575
A_23_P64306
A_33_P3372288
A_22_P00022849
A_21_P0013758
A_21_P0000269
A_21_P0002985
A_33_P3354955	0.0206877
A_22_P00012284
A_32_P122240	0.0108615
A_21_P0002257
A_23_P359655	-0.475913
A_21_P0010591	0.555552
A_21_P0013067
A_23_P15123	0.330964
A_23_P4387	-3.96577
A_21_P0013983
A_21_P0011185
A_33_P3407643
A_23_P377299
ETG09_205211
A_19_P00321493
A_23_P356616
A_23_P331479	-0.679425
A_23_P361940
A_23_P57199	0.0266312
A_24_P19228	1.72642
A_33_P3336103	0.154716
A_24_P99639
A_23_P100220	-0.122605
A_24_P226210	0.164404
A_23_P57306	-0.131039
A_21_P0007436
A_22_P00024702
ERCC-00164_60
A_33_P3302320
A_33_P3405514
A_24_P373333	0.354956
A_21_P0013302	0.646303
ERCC-00022_66
A_24_P1054	0.664288
A_24_P155617
A_23_P202587	0.446496
A_21_P0004348
A_23_P106727	0.808145
A_23_P81441	-1.18205
A_23_P31671	-0.278465
A_23_P368067
A_21_P0009829
A_22_P00006335	-0.39822
A_33_P3413895
A_33_P3755633	-0.0929832
A_21_P0014709	1.09295
A_21_P0005417
A_33_P3368339
A_24_P740705	-0.57598
A_33_P3374221
A_23_P413788	-0.797789
A_22_P00023582
A_21_P0011168
A_33_P3280981
A_22_P00003131	-1.06286
A_33_P3292864	-0.527333
A_22_P00001285	0.338761
A_33_P3555009	0.422395
A_33_P3376493
A_22_P00017934
A_21_P0014878
A_23_P48121	-0.341574
A_33_P3301410	-0.231646
A_24_P45005	0.126835
A_23_P306346	0.317854
A_33_P3217009
A_21_P0013833	0.026945
A_21_P0011740	0.258531
A_33_P3325753	1.84949
A_23_P133536
A_21_P0007488
ERCC-00160_243
A_33_P3286157	-0.973897
A_23_P76799	0.243104
A_24_P273489
A_33_P3301884
A_22_P00016358
A_33_P3276450
A_21_P0000415
A_21_P0013242
A_23_P151075	-0.705876
A_21_P0007883
A_33_P3227696
A_22_P00021061
A_22_P00011315
A_33_P3252279
A_22_P00008693
A_21_P0014882
A_22_P00020814
A_21_P0007717
A_24_P42501	-1.2215
A_21_P0009437
A_21_P0007975
A_23_P409449
A_23_P46396	-0.209995
A_23_P500333	0.463889
A_21_P0001714
A_22_P00008069
A_19_P00807545
A_23_P45059	1.28876
A_33_P3364263
A_23_P251974
A_23_P218706	0.368318
A_21_P0007979
A_33_P3253792
A_33_P3294449	-0.0543329
A_21_P0013724
A_21_P0003108
A_33_P3373985	-0.358996
A_33_P3403418	0.191287
A_33_P3254048
A_23_P120860	0.119237
A_23_P129433	0.122183
A_33_P3225298	-0.0875882
A_22_P00018453
A_22_P00004648
A_21_P0004526
A_23_P55649
A_23_P140256	-1.1985
A_22_P00014850
A_21_P0009363
A_24_P405054	0.00522137
A_33_P3267208	-0.523697
A_22_P00024092
A_22_P00015810
A_32_P144920
A_33_P3417195	1.0214
A_33_P3539223
A_22_P00021471
A_22_P00023283
A_23_P78571
A_24_P65121
A_33_P3269423
A_33_P3351279
A_21_P0006156
A_32_P158302	0.227342
A_24_P280873	-0.188278
A_21_P0000910	-0.20086
A_33_P3216288
A_23_P112596	0.371748
A_23_P425197
A_22_P00020268	-0.0243367
A_23_P120316	-0.946731
A_23_P102117	1.51462
A_23_P120883	-2.69287
A_21_P0007340
A_21_P0000307	-0.603975
A_22_P00015091
A_33_P3413726
A_32_P33114
A_33_P3412143	0.127598
A_19_P00325810	0.0195892
A_23_P73835	0.446983
A_21_P0009945
A_21_P0005931
A_23_P113005	0.100955
A_23_P145606	-1.03647
A_23_P102404	-0.53353
A_22_P00004048
A_33_P3257861
A_23_P335039	0.471898
A_23_P122001	0.827976
A_33_P3412463
ERCC-00009_60
A_23_P212792	-0.308223
A_22_P00004879
A_22_P00008882
A_24_P191588	-1.32342
A_24_P944320
A_32_P108107
A_24_P920646
A_22_P00008841
A_33_P3620087
A_23_P105619	-0.225438
A_22_P00012650
A_22_P00005105
A_23_P29124	-1.35984
A_33_P3330079	-0.400898
A_22_P00008291
A_33_P3279431	-0.030198
A_24_P134789	-0.224075
A_21_P0010263
A_23_P382188	-0.0817426
A_22_P00002220	-1.47701
A_23_P390726
A_22_P00006795
A_22_P00025153
A_21_P0004011
A_23_P31218
A_21_P0004492
A_33_P3390327
A_21_P0008910
A_33_P3233906	-0.456161
ERCC-00002_129
A_21_P0002348
A_23_P120588
A_21_P0001894
A_22_P00016119
A_22_P00019724
A_22_P00022532
A_23_P142250
A_22_P00013537
A_23_P34578	-0.354493
A_23_P318464
A_24_P66337
A_22_P00003439
A_33_P3289167	0.117061
A_23_P130466	-0.331949
A_24_P263543	-0.180838
A_21_P0000054	-0.242432
A_33_P3289461
A_24_P383019
A_24_P345377	0.040453
A_33_P3280157
A_23_P396867
A_21_P0010276
A_22_P00006546
A_33_P3211727
A_22_P00018460
A_33_P3379644	-0.706031
A_21_P0003941
A_22_P00020470
A_24_P1255
A_22_P00015598
A_33_P3407049	-0.6908
A_32_P141682	1.95825
A_33_P3324495	0.404434
A_23_P117896
A_22_P00020630
A_23_P208310	0.320913
A_21_P0005032	1.49434
A_33_P3413910	-0.180154
A_33_P3249046
A_33_P3281408	-0.147099
A_22_P00011477
A_21_P0011664
A_21_P0005779
A_23_P126499
A_24_P131646
A_23_P253524	0.256188
A_33_P3365621
A_23_P503072	-0.368006
A_22_P00015844
A_23_P209337	-0.384368
A_23_P79015
A_33_P3230876	0.0773076
A_22_P00017757
A_22_P00008761
A_21_P0013137
A_23_P250385	1.75631
A_22_P00012256
A_33_P3276630
A_33_P3224135
A_33_P3310455
A_33_P3222744	-0.79107
A_23_P163992	0.189598
A_22_P00003756
A_22_P00015199
A_23_P109184
A_21_P0004570
A_22_P00012924
A_22_P00006446
A_21_P0006377
ERCC-00039_95
A_23_P30020	0.41766
A_23_P161076	-1.13342
A_33_P3279629	-1.05858
A_23_P46852	-0.0133757
A_22_P00024304
A_33_P3285047	0.354223
A_23_P24633	-0.0682157
A_21_P0014895
A_23_P321501	2.29332
A_33_P3363660
A_22_P00020707
A_23_P106720	-0.559112
A_23_P31866	-0.0617572
A_33_P3220213
A_33_P3259560
A_21_P0001529
A_21_P0008208
A_23_P99044
A_23_P65963	-0.275087
A_22_P00018466
A_23_P213863	-0.059105
A_21_P0014117
A_33_P3353821
A_23_P18267	0.185356
A_22_P00011869
A_23_P131435	-0.127082
A_33_P3402035	-0.90471
A_21_P0006944
A_23_P170608
A_33_P3315149
A_33_P3371727	-0.617638
A_22_P00022353
A_32_P358887
A_23_P359647	-0.0600009
A_33_P3236902	-0.0562083
A_33_P3392092
A_33_P3354847
A_21_P0011250
A_23_P53018	0.103395
ETG10_195139
A_21_P0010240
A_21_P0004002
A_22_P00018811
A_21_P0008012
A_24_P297539	0.553597
A_22_P00024773
A_23_P215132	0.596564
A_19_P00318904
A_22_P00011722
A_24_P229726
A_33_P3236077
A_24_P320526	0.0918945
A_23_P24192	-0.0150254
A_23_P49988
A_22_P00020190
A_22_P00023195
A_23_P76322
A_21_P0006684
A_23_P150876	-1.35145
A_21_P0014573
A_23_P409438
A_33_P3387115
A_22_P00013897	-0.0336738
A_21_P0008742
A_33_P3288659
A_33_P3230478	-0.66387
A_22_P00018822
A_21_P0002889
A_33_P3262694	-0.0381435
A_21_P0006241
A_23_P159671	0.900542
A_21_P0008557
A_23_P403955	0.609185
A_23_P109427	0.327109
A_33_P3333364
A_23_P1819	-0.361087
A_33_P3222019	0.404408
A_33_P3352544	-0.53868
A_24_P192301
A_21_P0005634
A_23_P200396	-0.458384
A_24_P226069
A_21_P0000030
A_33_P3281323
A_21_P0011840
A_33_P3415560
A_21_P0001048
A_32_P524904
A_23_P212854
A_21_P0010648
A_23_P27649
A_23_P209499
A_21_P0010557	0.168745
A_33_P3872301
A_21_P0012941
A_33_P3433258
A_23_P381351
A_33_P3422728	1.12986
A_21_P0014277
A_21_P0000778	0.82386
A_24_P678104
A_33_P3245908
A_23_P6413	-1.74992
A_33_P3365860
A_23_P89649
A_21_P0012487	-0.994056
A_32_P126311	-0.283357
A_33_P3379906
A_33_P3294826	-0.56209
A_23_P333022
A_22_P00023890
A_23_P36050
A_19_P00317949
A_24_P119201
A_22_P00008793
A_21_P0001573
A_23_P98974
A_21_P0014822	-0.135779
A_21_P0000464	-0.958959
A_23_P118493	-0.38196
A_21_P0005248
A_21_P0008043
A_23_P13294
A_22_P00009494
A_21_P0012220	-0.405959
A_23_P20882	-0.993297
A_23_P166306	0.338006
A_23_P40952	-0.239147
A_21_P0009096
A_22_P00011704	0.395622
A_23_P374559
A_33_P3452292
A_23_P110712	-2.45886
A_22_P00016707
A_23_P362694	-2.41162
A_21_P0004690
A_33_P3405491
A_21_P0009685	-0.831574
A_23_P383819
A_23_P167096	-1.37554
A_23_P102634
A_23_P122414
A_23_P127978
A_24_P727501	-0.550229
A_21_P0001445
A_24_P101201	-0.361196
A_21_P0004284
ERCC-00023_60
A_23_P52058	-0.0996642
A_23_P210465	-2.24445
A_23_P80032	0.205431
A_33_P3306339
A_23_P369641	-1.05043
A_23_P77630	0.0551888
A_22_P00016988
A_22_P00022657
A_21_P0000023
A_23_P170901	0.607181
A_23_P115149	0.351558
A_22_P00016690
A_21_P0001639
A_22_P00020610
A_21_P0005906
A_24_P538478
A_22_P00009427
A_22_P00014861
A_23_P208030
A_24_P369656
A_21_P0000292
A_33_P3303956
A_22_P00014994
A_21_P0000311
A_21_P0006575
A_23_P32175	-0.609386
A_22_P00020348
A_23_P127095	-0.186696
A_22_P00025103
A_33_P3271480	-0.0252
A_23_P99027	-0.312041
A_21_P0003149
A_23_P164528	0.329702
A_22_P00015005
A_23_P50052	-0.114575
A_33_P3369979
A_33_P3296289
A_21_P0001600
A_21_P0007794
A_33_P3394489	-0.19399
A_21_P0005856
A_23_P366453
A_23_P134729
A_33_P3388148
A_24_P226278	-1.83912
A_24_P673786	-0.501913
A_32_P206401	-1.0539
A_23_P343808	1.80707
A_23_P368338
A_22_P00019293
A_24_P76740	-0.191457
A_33_P3236436
A_23_P329924
A_23_P112531	-0.367803
A_22_P00021032
A_21_P0007048
A_33_P3256760
[truncated: 56,342 more rows]
